# Supplementary material for: Ageing and amyloidosis underlie the molecular and pathological alterations of tau in a mouse model of familial Alzheimer’s disease
Source: Sci Rep. 2019 Oct 31;9:15758. doi: 10.1038/s41598-019-52357-5 (PMC6823454; doi:10.1038/s41598-019-52357-5)
Supplement: Supplementary file 1 — Dataset 1 [file 41598_2019_52357_MOESM1_ESM.xlsx]

## Sheet: Manuscript ID
Title:	Ageing and amyloidosis underlie the molecular and pathological alterations of tau in a mouse model of familial Alzheimer’s disease
Journal:	Scientific Reports
Authors:	Athanasios Metaxas, Camilla Thygesen†, Stefan J. Kempf, Marco Anzalone, Ramanan Vaitheeswaran, Sussanne Petersen, Anne M. Landau, Hélène Audrain, Jessica L. Teeling, Sultan Darvesh, David J. Brooks, Martin R. Larsen, Bente Finsen
	†equal contribution
Corresponding Author:	Dr Athanasios Metaxas, Ph.D.
	Institute of Molecular Medicine
	University of Southern Denmark
	Odense DK-5000C
	Denmark
	Email: ametaxas@health.sdu.dk

## Sheet: Mouse_All.Proteins
Accession	Description	# Peptides	# PSMs	# Unique Peptides	# Protein Groups	# AAs	MW [kDa]	calc. pI	Deamidated(N) Count	Deamidated(N) Positions	Phospho(S; T; Y) Count	Phospho(S; T; Y) Positions	Abundance Ratio: (TG3) / (WT3)	Abundance Ratio: (TG24) / (WT24)	Abundance Ratio: (TG24) / (TG3)	Abundance Ratio: (WT24) / (WT3)	emPAI	# Razor Peptides	Score Sequest HT	# Peptides Sequest HT	Score Mascot	# Peptides Mascot
Q3V117	ATP-citrate synthase OS=Mus musculus GN=Acly PE=1 SV=1	1	1	1	1	1101	120,7	7,44	0		0		5.526	0.665	0.173	1.434	0,032	0	2,04	1
Q3TTY5	Keratin, type II cytoskeletal 2 epidermal OS=Mus musculus GN=Krt2 PE=1 SV=1	10	25	2	1	707	70,9	8,06	0		0		2.979	0.827	0.951	3.424	0,738	0	39,75	10	208	8
Q8BL66	Early endosome antigen 1 OS=Mus musculus GN=Eea1 PE=1 SV=2	1	2	1	1	1411	160,8	5,77	0		0		2.834	1.564	0.487	0.883	0,018	0	0,00	1	24	1
B1AQ77	Keratin 15, isoform CRA_a OS=Mus musculus GN=Krt15 PE=1 SV=1	5	12	2	1	456	49,5	4,86	0		0		2.777	1.093	0.367	0.932	0,468	0	18,83	5	77	2
Q32P04	Keratin 5 OS=Mus musculus GN=Krt5 PE=2 SV=2	12	30	5	1	580	61,7	7,75	0		0		2.716	2.268	0.91	1.089	1113	2	54,69	12	149	8
Q4VWZ5	Acyl-CoA-binding protein OS=Mus musculus GN=Dbi PE=1 SV=1	2	5	2	1	135	15,2	9,13	0		0		2.416	0.324	0.461	3.436	0,468	0	8,57	2	92	1
Q61782	Type I epidermal keratin mRNA, 3'end (Fragment) OS=Mus musculus PE=2 SV=1	1	1	1	1	93	10,7	6,30	0		0		2.363	4.628	5.352	2.733	0,334	0			55	1
Q91VB8	Alpha globin 1 OS=Mus musculus GN=haemaglobin alpha 2 PE=1 SV=1	5	29	4	1	142	15,1	8,22	0		0		2.309	0.67	0.733	2.527	3642	0	47,37	5	329	5
Q3UBP6	Putative uncharacterized protein OS=Mus musculus GN=Actb PE=2 SV=1	17	67	2	1	375	41,7	5,48	1	Deamidated [N12]	0		2.147	1.098	0.407	0.796	12335	0			2171	17
D3YXH0	Immunoglobulin superfamily member 5 OS=Mus musculus GN=Igsf5 PE=4 SV=1	1	2	1	1	298	32,6	5,95	0		0		2.139	0.311	0.909	6.247	0,155	0	2,04	1	51	1
O08539	Myc box-dependent-interacting protein 1 OS=Mus musculus GN=Bin1 PE=1 SV=1	2	4	2	1	588	64,4	5,03	0		0		2.109	0.439	0.711	3.412	0,145	0	4,95	2	49	2
Q3UV17	Keratin, type II cytoskeletal 2 oral OS=Mus musculus GN=Krt76 PE=2 SV=1	4	12	2	1	594	62,8	8,43	0		0		2.096	1.286	1.049	1.71	0,292	0	22,82	4	130	2
P63005	Platelet-activating factor acetylhydrolase IB subunit alpha OS=Mus musculus GN=Pafah1b1 PE=1 SV=2	1	2	1	1	410	46,6	7,37	0		0		2.078	0.629	0.396	1.308	0,075	0	0,00	1	32	1
Q548F2	Guanine deaminase OS=Mus musculus GN=Gda PE=2 SV=1	1	2	1	1	454	51,0	5,53	0		0		1.997	0.59	0.567	1.919	0,075	0	2,80	1	38	1
G5E902	MCG10343, isoform CRA_b OS=Mus musculus GN=Slc25a3 PE=1 SV=1	2	4	2	1	358	39,7	9,29	0		0		1.993	0.71	1.338	3.754	0,186	0	4,83	2	40	2
Q9DCW4	Electron transfer flavoprotein subunit beta OS=Mus musculus GN=Etfb PE=1 SV=3	1	2	1	1	255	27,6	8,10	0		0		1.984	1.906	1.252	1.303	0,122	0	2,17	1	36	1
Q149Z9	Histone cluster 1, H1d OS=Mus musculus GN=Hist1h1d PE=2 SV=1	7	15	1	1	221	22,1	11,03	0		0		1.883	0.492	1.225	4.689	1581	6	21,93	6	165	6
Q6ZWX2	Thymosin, beta 4, X chromosome OS=Mus musculus GN=Tmsb4x PE=2 SV=1	2	5	1	1	44	5,1	5,06	0		0		1.832	0.239	1.688	12.952	2981	0			71	2
B1AWD9	Clathrin light chain A OS=Mus musculus GN=Clta PE=1 SV=1	1	2	1	1	248	27,0	4,50	0		0		1.816	0.255	0.883	6.296	0,233	0	2,65	1	27	1
Q08331	Calretinin OS=Mus musculus GN=Calb2 PE=1 SV=3	2	3	2	1	271	31,4	5,02	0		0		1.814	0.647	0.551	1.545	0,212	0	2,92	2	30	1
P14115	60S ribosomal protein L27a OS=Mus musculus GN=Rpl27a PE=2 SV=5	2	3	2	1	148	16,6	11,12	0		0		1.809	0.971	0.344	0.641	0,425	0	3,31	2	34	1
P84086	Complexin-2 OS=Mus musculus GN=Cplx2 PE=1 SV=1	1	2	1	1	134	15,4	5,08	0		0		1.806	0.459	1.149	4.52	0,233	0	2,15	1	20	1
P02802	Metallothionein-1 OS=Mus musculus GN=Mt1 PE=1 SV=1	1	2	1	1	61	6,0	7,96	0		0		1.796	0.322	0.689	3.841	0,468	0	2,73	1	32	1
Q8CI43	Myosin light chain 6B OS=Mus musculus GN=Myl6b PE=2 SV=1	1	2	1	1	207	22,7	5,53	0		0		1.771	0.252	0.388	2.729	0,122	0	3,09	1	52	1
P47962	60S ribosomal protein L5 OS=Mus musculus GN=Rpl5 PE=1 SV=3	2	4	2	1	297	34,4	9,77	0		0		1.757	0.756	0.203	0.471	0,222	0	5,93	2	30	2
A8DUK4	Beta-globin OS=Mus musculus GN=Hbbt1 PE=1 SV=1	11	43	10	1	147	15,7	7,69	0		0		1.749	0.603	0.824	2.39	34112	1	90,51	10	725	10
P99024	Tubulin beta-5 chain OS=Mus musculus GN=Tubb5 PE=1 SV=1	20	101	1	1	444	49,6	4,89	1	Deamidated [N337]	0		1.713	0.45	0.659	2.508	25102	0	199,58	20	1327	19
Q546G4	Albumin 1 OS=Mus musculus GN=Alb PE=2 SV=1	18	45	18	1	608	68,6	6,07	1	Deamidated [N133]	0		1.688	0.703	0.775	1.863	2162	0	70,32	18	409	13
P20065	Thymosin beta-4 OS=Mus musculus GN=Tmsb4x PE=1 SV=1	2	5	1	1	50	5,7	5,06	0		0		1.682	0.207	0.656	5.338	1512	1	5,97	2	40	1
P62717	60S ribosomal protein L18a OS=Mus musculus GN=Rpl18a PE=1 SV=1	1	2	1	1	176	20,7	10,71	0		0		1.68	2.133	0.245	0.193	0,145	0	2,06	1	32	1
P62204	Calmodulin OS=Mus musculus GN=Calm1 PE=1 SV=2	8	21	8	1	149	16,8	4,22	1	Deamidated [N98]	0		1.677	0.313	0.679	3.634	5,31	0	31,02	7	236	7
P19157	Glutathione S-transferase P 1 OS=Mus musculus GN=Gstp1 PE=1 SV=2	3	9	3	1	210	23,6	7,87	1	Deamidated [N201]	0		1.651	0.438	0.914	3.447	0,701	0	4,77	3	52	2
Q9R0P9	Ubiquitin carboxyl-terminal hydrolase isozyme L1 OS=Mus musculus GN=Uchl1 PE=1 SV=1	8	26	8	1	223	24,8	5,24	3	Deamidated [N88; N101; N102]	0		1.647	0.489	0.793	2.671	2652	0	24,34	8	141	7
Q8VDD5	Myosin-9 OS=Mus musculus GN=Myh9 PE=1 SV=4	16	30	13	1	1960	226,2	5,66	0		0		1.624	1.471	0.451	0.498	0,261	0	25,70	16	241	12
Q9EQU5-2	Isoform 2 of Protein SET OS=Mus musculus GN=Set	2	2	2	1	277	32,1	4,22	0		0		1.604	0.486	0.783	2.585	0,425	0			40	2
P17742	Peptidyl-prolyl cis-trans isomerase A OS=Mus musculus GN=Ppia PE=1 SV=2	5	9	5	1	164	18,0	7,90	3	Deamidated [N71; N102; N106]	0		1.595	0.669	0.681	1.624	1512	0	13,13	5	62	3
Q810U4	Neuronal cell adhesion molecule OS=Mus musculus GN=Nrcam PE=1 SV=2	1	2	1	1	1256	138,4	5,91	0		0		1.586	0.699	0.888	2.014	0,032	0	0,00	1	23	1
Q6IFX2	Keratin, type I cytoskeletal 42 OS=Mus musculus GN=Krt42 PE=1 SV=1	6	10	5	1	452	50,1	5,16	0		0		1.586	5.635	2.371	0.667	0,425	0	20,30	6	64	3
P14869	60S acidic ribosomal protein P0 OS=Mus musculus GN=Rplp0 PE=1 SV=3	1	2	1	1	317	34,2	6,25	0		0		1.576	0.464	0.438	1.486	0,116	0	0,00	1	34	1
Q9WV69	Dematin OS=Mus musculus GN=Dmtn PE=1 SV=1	1	2	1	1	405	45,4	8,41	0		1	Phospho [S226]	1.561	0.269	0.524	3.036	0,077	0	2,71	1	31	1
P17751	Triosephosphate isomerase OS=Mus musculus GN=Tpi1 PE=1 SV=4	8	27	8	1	299	32,2	5,74	0		0		1.556	0.492	0.928	2.933	2793	0	46,44	8	374	8
P63101	14-3-3 protein zeta/delta OS=Mus musculus GN=Ywhaz PE=1 SV=1	8	34	8	1	245	27,8	4,79	0		0		1.541	0.537	0.456	1.308	2511	0	62,11	7	616	8
Q5BLK1	40S ribosomal protein S6 OS=Mus musculus GN=Rps6 PE=2 SV=1	10	16	10	1	249	28,7	10,84	0		0		1.531	1.109	0.298	0.411	2008	0	28,64	10	111	4
P99027	60S acidic ribosomal protein P2 OS=Mus musculus GN=Rplp2 PE=1 SV=3	1	2	1	1	115	11,6	4,54	0		0		1.519	0.355	0.62	2.65	0,468	0	4,56	1	49	1
O55091	Protein IMPACT OS=Mus musculus GN=Impact PE=1 SV=2	2	2	2	1	318	36,3	5,05	0		0		1.514	1.778	2.043	1.74	0,222	0	0,00	1	26	1
P98086	Complement C1q subcomponent subunit A OS=Mus musculus GN=C1qa PE=1 SV=2	1	2	1	1	245	26,0	9,11	0		0		1.493	0.542	0.964	2.655	0,155	0	2,70	1	0	1
E9Q557	Desmoplakin OS=Mus musculus GN=Dsp PE=1 SV=1	2	5	2	1	2883	332,7	6,80	0		0		1.474	2.319	1.968	1.251	0,027	0	2,77	2	38	2
F8WGL3	Cofilin-1 OS=Mus musculus GN=Cfl1 PE=1 SV=1	6	13	6	1	227	24,6	8,03	1	Deamidated [N138]	1	Phospho [S3]	1.429	0.584	0.651	1.593	1929	0	17,88	5	144	4
Q9CZC8	Secernin-1 OS=Mus musculus GN=Scrn1 PE=1 SV=1	2	3	2	1	414	46,3	4,79	0		0		1.415	0.452	0.61	1.909	0,179	0	2,58	2	41	1
Q9DBJ1	Phosphoglycerate mutase 1 OS=Mus musculus GN=Pgam1 PE=1 SV=3	10	24	10	1	254	28,8	7,18	0		0		1.411	0.579	1.217	2.963	3642	0	32,46	10	286	8
Q8C2Q7	Heterogeneous nuclear ribonucleoprotein H OS=Mus musculus GN=Hnrnph1 PE=1 SV=1	2	4	2	1	472	51,2	6,80	0		0		1.401	0.483	0.627	1.819	0,179	0	4,41	2	30	2
Q545V3	Enolase 2, gamma neuronal, isoform CRA_a OS=Mus musculus GN=Eno2 PE=2 SV=1	13	54	11	1	434	47,3	5,11	5	Deamidated [N140; N151; N154; N216; N220]	0		1.401	0.836	0.835	1.399	3532	0	91,95	13	769	12
Q505A8	MCG17585 OS=Mus musculus GN=Rpl39 PE=2 SV=1	1	2	1	1	51	6,4	12,56	0		0		1.399	1.64	0.456	0.389	2162	0	2,92	1	20	1
P68510	14-3-3 protein eta OS=Mus musculus GN=Ywhah PE=1 SV=2	4	12	4	1	246	28,2	4,89	1	Deamidated [N39]	0		1.394	0.447	0.677	2.114	0,995	0	9,54	3	115	4
Q8K183	Pyridoxal kinase OS=Mus musculus GN=Pdxk PE=1 SV=1	3	5	3	1	312	35,0	6,29	0		0		1.391	0.729	0.93	1.772	0,369	0	4,94	3	35	2
Q3TT94	Serine/threonine-protein phosphatase 2A 55 kDa regulatory subunit B OS=Mus musculus GN=Ppp2r2a PE=2 SV=1	1	2	1	1	447	51,7	6,20	1	Deamidated [N317]	0		1.381	1.286	0.751	0.806	0,075	0	0,00	1	29	1
D3Z4B2	Gamma-soluble NSF attachment protein (Fragment) OS=Mus musculus GN=Napg PE=1 SV=1	3	6	3	1	353	39,3	5,97	0		0		1.369	0.545	0.726	1.823	0,28	0	4,30	3	71	3
P99028	Cytochrome b-c1 complex subunit 6, mitochondrial OS=Mus musculus GN=Uqcrh PE=1 SV=2	1	2	1	1	89	10,4	4,87	0		0		1.367	0.691	0.622	1.231	0,389	0	3,10	1	23	1
Q3UR55	ATPase, Na+/K+ transporting, beta 2 polypeptide, isoform CRA_b OS=Mus musculus GN=Atp1b2 PE=2 SV=1	3	5	3	1	290	33,3	8,31	0		0		1.366	0.808	0.573	0.968	0,719	0	1,79	3	19	1
Q63810	Calcineurin subunit B type 1 OS=Mus musculus GN=Ppp3r1 PE=1 SV=3	1	2	1	1	170	19,3	4,81	0		0		1.355	0.337	0.955	3.837	0,212	0	3,64	1	53	1
G5E866	Splicing factor 3B subunit 1 OS=Mus musculus GN=Sf3b1 PE=1 SV=1	1	2	1	1	1304	145,7	7,09	0		0		1.353	1.124	0.533	0.641	0,027	0	0,00	1	23	1
P05132	cAMP-dependent protein kinase catalytic subunit alpha OS=Mus musculus GN=Prkaca PE=1 SV=3	1	6	1	1	351	40,5	8,79	0		4	Phospho [T196; T198; T202; Y205]	1.349	0.885	1.029	1.568	0,089	0	0,00	1	36	1
P01831	Thy-1 membrane glycoprotein OS=Mus musculus GN=Thy1 PE=1 SV=1	1	2	1	1	162	18,1	8,97	1	Deamidated [N31]	0		1.323	1.284	0.75	0.773	0,259	0	3,93	1	44	1
Q3UH59	Myosin-10 OS=Mus musculus GN=Myh10 PE=1 SV=1	23	50	20	1	2013	233,3	5,57	0		0		1.32	1.334	0.519	0.514	0,427	3	72,69	23	555	22
P47963	60S ribosomal protein L13 OS=Mus musculus GN=Rpl13 PE=1 SV=3	3	6	3	1	211	24,3	11,55	0		0		1.319	0.763	0.414	0.716	0,468	0	8,69	3	57	3
Q80YN3	Breast carcinoma-amplified sequence 1 homolog OS=Mus musculus GN=Bcas1 PE=1 SV=3	2	2	2	1	633	67,3	6,21	0		0		1.312	0.731	0.59	1.058	0,119	0	1,82	2
Q5XJF6	Ribosomal protein OS=Mus musculus GN=Rpl10a PE=1 SV=1	1	2	1	1	217	24,8	9,94	0		0		1.302	0.782	0.367	0.611	0,145	0	3,88	1	51	1
B9EKR1	Receptor-type tyrosine-protein phosphatase zeta OS=Mus musculus GN=Ptprz1 PE=1 SV=1	3	6	3	1	2312	254,2	4,88	1	Deamidated [N134]	0		1.292	0.635	0.835	1.7	0,065	0	9,39	3	74	3
P32848	Parvalbumin alpha OS=Mus musculus GN=Pvalb PE=1 SV=3	2	5	2	1	110	11,9	5,19	0		0		1.291	0.327	0.95	3.748	0,52	0	2,11	2	60	2
Z4YL23	Fer-1-like protein 4 OS=Mus musculus GN=Fer1l4 PE=4 SV=1	1	1	1	1	1994	224,0	6,10	1	Deamidated [N822]	1	Phospho [S820]	1.278	1.077	0.336	0.399	0,018	0			19	1
Q8C1Y8	Vacuolar fusion protein CCZ1 homolog OS=Mus musculus GN=Ccz1 PE=1 SV=1	1	1	1	1	480	55,5	6,02	0		0		1.272	2.201	0.217	0.126	0,064	0			0	1
B2RVP5	Histone H2A OS=Mus musculus GN=H2afv PE=2 SV=1	2	4	1	1	128	13,5	10,58	0		0		1.271	1.18	0.878	0.947	0,778	0	4,89	2	48	2
P12658	Calbindin OS=Mus musculus GN=Calb1 PE=1 SV=2	2	3	2	1	261	30,0	4,83	0		0		1.271	0.427	0.525	1.561	0,259	0	0,00	1	33	2
Q61781	Keratin, type I cytoskeletal 14 OS=Mus musculus GN=Krt14 PE=1 SV=2	7	17	1	1	484	52,8	5,17	0		0		1.269	3.606	2.655	0.935	0,604	3	25,26	7	115	7
Q6IRU5	Clathrin light chain B OS=Mus musculus GN=Cltb PE=1 SV=1	2	3	2	1	229	25,2	4,63	0		0		1.263	0.366	0.657	2.269	0,585	0	6,05	2	70	1
Q3ULD5	Methylcrotonoyl-CoA carboxylase beta chain, mitochondrial OS=Mus musculus GN=Mccc2 PE=1 SV=1	2	4	2	1	563	61,3	8,00	0		0		1.256	1.036	1.928	2.338	0,116	0	6,95	2	68	2
Q76MZ3	Serine/threonine-protein phosphatase 2A 65 kDa regulatory subunit A alpha isoform OS=Mus musculus GN=Ppp2r1a PE=1 SV=3	4	7	4	1	589	65,3	5,11	0		0		1.253	0.584	0.874	1.875	0,239	0	10,38	4	76	3
P68433	Histone H3.1 OS=Mus musculus GN=Hist1h3a PE=1 SV=2	3	8	3	1	136	15,4	11,12	0		0		1.233	0.525	0.544	1.277	0,995	0	14,51	3	86	2
Q545B6	Stathmin OS=Mus musculus GN=Stmn1 PE=2 SV=1	3	13	3	1	149	17,3	5,97	3	Deamidated [N90; N91; N92]	0		1.228	0.574	1.07	2.29	1276	0	16,35	3	79	2
Q61361	Brevican core protein OS=Mus musculus GN=Bcan PE=1 SV=2	3	8	3	1	883	95,8	4,93	0		0		1.227	0.54	1.544	3.507	0,142	0	6,77	3	66	3
Q642L7	MCG13441 OS=Mus musculus GN=Rps27a PE=2 SV=1	10	66	10	1	156	17,9	9,64	0		0		1.225	0.692	1.025	1.815	5105	0	91,66	10	498	9
P52760	Ribonuclease UK114 OS=Mus musculus GN=Hrsp12 PE=1 SV=3	3	5	3	1	135	14,2	8,68	0		0		1.223	0.576	1.449	3.075	0,995	0	7,08	3	24	2
P09405	Nucleolin OS=Mus musculus GN=Ncl PE=1 SV=2	1	1	1	1	707	76,7	4,75	0		0		1.22	0.504	0.972	2.353	0,038	0	0,00	1
Q3SYP5	Keratin 16 OS=Mus musculus GN=Krt16 PE=2 SV=1	7	18	3	1	469	51,6	5,20	0		0		1.218	8.4	8.456	1.226	0,624	3	30,34	7	210	6
Q9CQV8	14-3-3 protein beta/alpha OS=Mus musculus GN=Ywhab PE=1 SV=3	5	11	4	1	246	28,1	4,83	0		0		1.213	1.378	1.102	0.97	0,73	0	15,76	4	129	5
P62259	14-3-3 protein epsilon OS=Mus musculus GN=Ywhae PE=1 SV=1	7	21	7	1	255	29,2	4,74	0		0		1.212	0.603	1.192	2.399	1683	0	27,43	6	367	6
P62264	40S ribosomal protein S14 OS=Mus musculus GN=Rps14 PE=1 SV=3	1	2	1	1	151	16,3	10,05	0		0		1.211	0.927	0.399	0.521	0,334	0	0,00	1	27	1
P63017	Heat shock cognate 71 kDa protein OS=Mus musculus GN=Hspa8 PE=1 SV=1	15	45	10	1	646	70,8	5,52	0		0		1.21	0.708	0.61	1.042	1622	5	66,31	15	478	12
Q04447	Creatine kinase B-type OS=Mus musculus GN=Ckb PE=1 SV=1	12	62	12	1	381	42,7	5,67	2	Deamidated [N111; N114]	0		1.206	0.595	0.779	1.576	3924	0	82,46	12	632	11
P06745	Glucose-6-phosphate isomerase OS=Mus musculus GN=Gpi PE=1 SV=4	9	17	9	1	558	62,7	8,13	0		0		1.198	0.762	1.249	1.963	0,658	0	29,16	8	173	8
P27661	Histone H2AX OS=Mus musculus GN=H2afx PE=1 SV=2	4	10	3	1	143	15,1	10,74	0		0		1.196	0.577	1.438	2.98	1783	1	11,43	4	57	4
E9Q035	Protein Gm20425 OS=Mus musculus GN=Gm20425 PE=4 SV=1	3	5	3	1	978	107,7	7,77	0		0		1.194	1.219	3.214	3.149	0,096	0	2,53	3	57	2
P28651	Carbonic anhydrase-related protein OS=Mus musculus GN=Ca8 PE=1 SV=5	1	2	1	1	291	33,1	4,78	0		0		1.194	0.664	5.411	9.736	0,166	0	0,00	1	39	1
Q497E9	40S ribosomal protein S8 OS=Mus musculus GN=Rps8 PE=2 SV=1	4	10	4	1	208	24,2	10,32	0		0		1.192	1.325	0.457	0.412	1276	0	18,52	4	181	3
Q9JJV2	Profilin-2 OS=Mus musculus GN=Pfn2 PE=1 SV=3	3	8	3	1	140	15,0	6,99	0		0		1.189	0.483	0.808	1.989	1154	0	10,76	3	98	3
A0A140T8K6	60S ribosomal protein L36 OS=Mus musculus GN=Rpl36-ps3 PE=3 SV=1	1	1	1	1	105	12,2	11,40	0		0		1.184	2.694	1.114	0.49	0,389	0	0,00	1
F6VW30	14-3-3 protein theta (Fragment) OS=Mus musculus GN=Ywhaq PE=1 SV=1	6	16	6	1	303	34,3	6,38	1	Deamidated [N202]	0		1.179	0.594	0.938	1.861	0,859	0	27,30	6	301	6
P40142	Transketolase OS=Mus musculus GN=Tkt PE=1 SV=1	3	8	3	1	623	67,6	7,50	0		0		1.177	0.804	1.008	1.476	0,239	0	9,84	3	104	3
Q6W8Q3	Purkinje cell protein 4-like protein 1 OS=Mus musculus GN=Pcp4l1 PE=1 SV=1	1	1	1	1	68	7,5	5,52	0		0		1.176	0.582	1.191	2.407	0,585	0	0,00	1
P60761	Neurogranin OS=Mus musculus GN=Nrgn PE=1 SV=1	3	12	3	1	78	7,5	7,05	0		0		1.172	0.364	1.457	4.696	2162	0	10,76	3	188	3
Q549A5	Clusterin OS=Mus musculus GN=Clu PE=2 SV=1	1	2	1	1	448	51,6	5,67	0		0		1.172	1.822	1.869	1.202	0,083	0	3,03	1	32	1
A0A097PUG4	Anti-lox-1 15C4 light chain OS=Mus musculus PE=2 SV=1	1	1	1	1	238	25,9	4,94	0		0		1.167	1.416	2.103	1.734	0,233	0			31	1
Q5M9M5	MCG10806 OS=Mus musculus GN=Rpl23a PE=2 SV=1	4	8	4	1	156	17,7	10,45	0		0		1.165	1.139	0.624	0.639	1783	0	11,60	4	71	3
A0A075B5K2	Protein Igkv9-124 OS=Mus musculus GN=Igkv9-124 PE=4 SV=4	1	1	1	1	96	10,5	5,01	0		0		1.16	1.138	0.98	0.999	0,468	0			64	1
Q5FW97	Enolase 1, alpha non-neuron OS=Mus musculus GN=EG433182 PE=2 SV=1	15	62	13	1	434	47,1	6,80	4	Deamidated [N140; N151; N154; N363]	0		1.158	0.511	0.801	1.814	3,87	2	113,94	15	962	15
Q8BWF0	Succinate-semialdehyde dehydrogenase, mitochondrial OS=Mus musculus GN=Aldh5a1 PE=1 SV=1	1	1	1	1	523	55,9	8,25	0		0		1.157	0.869	1.992	2.651	0,066	0	2,13	1
P62889	60S ribosomal protein L30 OS=Mus musculus GN=Rpl30 PE=1 SV=2	1	2	1	1	115	12,8	9,63	0		0		1.156	0.611	0.319	0.604	0,292	0	2,77	1	45	1
P63028	Translationally-controlled tumor protein OS=Mus musculus GN=Tpt1 PE=1 SV=1	1	2	1	1	172	19,5	4,86	0		0		1.153	0.92	1.026	1.286	0,292	0	3,59	1	37	1
P08249	Malate dehydrogenase, mitochondrial OS=Mus musculus GN=Mdh2 PE=1 SV=3	4	11	4	1	338	35,6	8,68	0		0		1.151	0.542	1.566	3.329	0,585	0	14,07	4	160	4
P62918	60S ribosomal protein L8 OS=Mus musculus GN=Rpl8 PE=1 SV=2	9	28	9	1	257	28,0	11,03	1	Deamidated [N100]	0		1.146	1.461	0.311	0.244	2384	0	47,75	8	182	9
Q9D1R9	60S ribosomal protein L34 OS=Mus musculus GN=Rpl34 PE=1 SV=2	4	14	4	1	117	13,3	11,47	0		0		1.142	1.07	0.347	0.37	2162	0	21,14	4	136	4
Q60829	Protein phosphatase 1 regulatory subunit 1B OS=Mus musculus GN=Ppp1r1b PE=2 SV=2	1	3	1	1	194	21,8	4,65	0		0		1.14	0.656	2.584	4.487	0,212	0	0,00	1	20	1
Q9WTT4	V-type proton ATPase subunit G 2 OS=Mus musculus GN=Atp6v1g2 PE=3 SV=1	4	6	4	1	118	13,6	10,26	0		0		1.138	0.432	1.344	3.54	4179	0	4,30	3	86	2
P62137	Serine/threonine-protein phosphatase PP1-alpha catalytic subunit OS=Mus musculus GN=Ppp1ca PE=1 SV=1	2	3	2	1	330	37,5	6,33	0		0		1.138	0.731	1.005	1.565	0,245	0	4,55	2	57	1
Q60932	Voltage-dependent anion-selective channel protein 1 OS=Mus musculus GN=Vdac1 PE=1 SV=3	8	20	8	1	296	32,3	8,43	0		0		1.135	0.911	0.959	1.195	2,36	0	26,31	8	247	8
P14152	Malate dehydrogenase, cytoplasmic OS=Mus musculus GN=Mdh1 PE=1 SV=3	5	14	5	1	334	36,5	6,58	0		0		1.135	0.419	0.927	2.513	0,738	0	22,55	5	178	5
Q9R0Q6	Actin-related protein 2/3 complex subunit 1A OS=Mus musculus GN=Arpc1a PE=1 SV=1	1	2	1	1	370	41,6	8,18	0		0		1.13	1.129	1.095	1.096	0,089	0	3,59	1	60	1
Q8C1B7	Septin-11 OS=Mus musculus GN=Sept11 PE=1 SV=4	7	17	5	1	431	49,7	6,68	0		0		1.128	0.866	1.116	1.454	0,655	2	17,38	6	200	7
P19253	60S ribosomal protein L13a OS=Mus musculus GN=Rpl13a PE=1 SV=4	2	3	2	1	203	23,4	11,02	0		0		1.126	0.772	0.801	1.17	0,274	0	2,66	1	42	2
Q7TQI3	Ubiquitin thioesterase OTUB1 OS=Mus musculus GN=Otub1 PE=1 SV=2	2	4	2	1	271	31,3	4,94	0		0		1.124	0.394	0.452	1.291	0,311	0	5,02	2	53	2
Q5EBQ2	MCG7941, isoform CRA_f OS=Mus musculus GN=Pebp1 PE=2 SV=1	6	17	6	1	187	20,8	5,40	0		0		1.124	0.576	1.169	2.28	4337	0	28,49	5	348	6
Q9JKD3	Secretory carrier-associated membrane protein 5 OS=Mus musculus GN=Scamp5 PE=1 SV=1	1	2	1	1	235	26,1	8,54	0		0		1.117	0.34	2.286	7.509	0,468	0	2,67	1	38	1
P28474	Alcohol dehydrogenase class-3 OS=Mus musculus GN=Adh5 PE=1 SV=3	1	2	1	1	374	39,5	7,25	0		0		1.116	0.465	1.022	2.453	0,105	0	2,40	1	30	1
P12970	60S ribosomal protein L7a OS=Mus musculus GN=Rpl7a PE=1 SV=2	7	15	7	1	266	30,0	10,56	0		0		1.114	1.268	0.68	0.597	1512	0	27,13	7	159	4
Q9CRB6	Tubulin polymerization-promoting protein family member 3 OS=Mus musculus GN=Tppp3 PE=1 SV=1	1	2	1	1	176	19,0	9,11	0		0		1.112	0.274	0.5	2.031	0,155	0	0,00	1	27	1
P27659	60S ribosomal protein L3 OS=Mus musculus GN=Rpl3 PE=1 SV=3	12	29	12	1	403	46,1	10,21	1	Deamidated [N208]	0		1.108	1.384	0.606	0.485	2162	0	30,03	12	143	8
P60335	Poly(rC)-binding protein 1 OS=Mus musculus GN=Pcbp1 PE=1 SV=1	2	4	1	1	356	37,5	7,09	0		0		1.104	0.831	1.542	2.049	0,212	0	5,06	2	26	2
Q6GT24	Peroxiredoxin 6 OS=Mus musculus GN=Prdx6 PE=1 SV=1	3	6	3	1	224	24,8	6,37	0		0		1.103	0.462	1.877	4.479	0,468	0	5,68	3	66	3
P97499	Telomerase protein component 1 OS=Mus musculus GN=Tep1 PE=1 SV=1	1	2	1	1	2629	291,3	7,24	0		0		1.101	2.01	0.499	0.273	0,015	0	2,27	1	35	1
Q91V12-2	Isoform A of Cytosolic acyl coenzyme A thioester hydrolase OS=Mus musculus GN=Acot7	2	2	2	1	338	37,5	7,52	0		0		1.101	0.771	0.828	1.181	0,245	0			118	2
E9QAZ2	Ribosomal protein L15 OS=Mus musculus GN=Gm10020 PE=3 SV=1	2	4	2	1	204	24,1	11,58	0		0		1.1	0.99	0.447	0.497	0,311	0	7,50	2	95	2
Q9R1T4	Septin-6 OS=Mus musculus GN=Sept6 PE=1 SV=4	5	11	4	1	434	49,6	6,43	1	Deamidated [N265]	0		1.098	1.029	0.493	0.526	0,562	0	17,13	5	130	5
P05063	Fructose-bisphosphate aldolase C OS=Mus musculus GN=Aldoc PE=1 SV=4	5	24	4	1	363	39,4	7,12	1	Deamidated [N181]	0		1.097	0.583	1.492	2.804	1089	0	40,14	5	478	5
P14873	Microtubule-associated protein 1B OS=Mus musculus GN=Map1b PE=1 SV=2	5	7	5	1	2464	270,1	4,83	0		2	Phospho [S828; S829]	1.09	0.591	1.149	2.117	0,08	0	8,62	5	46	2
P47911	60S ribosomal protein L6 OS=Mus musculus GN=Rpl6 PE=1 SV=3	8	26	8	1	296	33,5	10,70	0		0		1.089	0.947	0.452	0.52	1089	0	38,34	8	224	7
P70168	Importin subunit beta-1 OS=Mus musculus GN=Kpnb1 PE=1 SV=2	1	1	1	1	876	97,1	4,78	0		0		1.089	1.223	1.574	1.402	0,049	0	2,00	1
Q60864	Stress-induced-phosphoprotein 1 OS=Mus musculus GN=Stip1 PE=1 SV=1	1	2	1	1	543	62,5	6,80	0		0		1.088	0.612	0.448	0.796	0,049	0	2,70	1	38	1
P56480	ATP synthase subunit beta, mitochondrial OS=Mus musculus GN=Atp5b PE=1 SV=2	7	16	7	1	529	56,3	5,34	0		0		1.085	1.335	1.19	0.967	0,693	0	25,93	7	230	7
P13595	Neural cell adhesion molecule 1 OS=Mus musculus GN=Ncam1 PE=1 SV=3	2	7	2	1	1115	119,4	4,83	4	Deamidated [N450; N473; N477; N479]	0		1.084	0.224	0.865	4.18	0,109	0	6,97	2	103	2
P83882	60S ribosomal protein L36a OS=Mus musculus GN=Rpl36a PE=1 SV=2	2	3	2	1	106	12,4	10,58	0		0		1.08	0.877	0.744	0.916	0,668	0	1,96	2	36	1
P62911	60S ribosomal protein L32 OS=Mus musculus GN=Rpl32 PE=1 SV=2	3	6	3	1	135	15,9	11,33	0		0		1.073	1.237	0.506	0.439	0,778	0	10,02	3	37	2
Q3TYV5	Cyclic nucleotide phosphodiesterase 1, isoform CRA_b OS=Mus musculus GN=Cnp PE=2 SV=1	22	81	22	1	420	47,1	8,97	0		0		1.072	0.936	0.487	0.559	4532	0	143,28	22	952	17
Q60930	Voltage-dependent anion-selective channel protein 2 OS=Mus musculus GN=Vdac2 PE=1 SV=2	2	4	2	1	295	31,7	7,49	0		0		1.072	1.08	1.017	1.009	0,292	0	5,98	2	49	2
Q9D6R2	Isocitrate dehydrogenase [NAD] subunit alpha, mitochondrial OS=Mus musculus GN=Idh3a PE=1 SV=1	1	2	1	1	366	39,6	6,73	0		0		1.071	0.657	0.832	1.355	0,105	0	2,74	1	26	1
E9PYN1	Cell adhesion molecule 1 OS=Mus musculus GN=Cadm1 PE=1 SV=1	1	1	1	1	474	51,7	4,87	1	Deamidated [N116]	0		1.071	0.212	2.307	11.645	0,116	0	1,77	1
Q564E8	Ribosomal protein L4 OS=Mus musculus GN=Rpl4 PE=2 SV=1	9	21	9	1	419	47,1	11,00	0		0		1.071	1.274	0.437	0.367	1106	0	31,71	7	222	8
A0A087WQN2	Prothymosin alpha (Fragment) OS=Mus musculus GN=Ptma PE=1 SV=1	1	3	1	1	145	15,0	4,65	0		0		1.069	0.654	2.163	3.536	0,233	0			115	1
Q99PT1	Rho GDP-dissociation inhibitor 1 OS=Mus musculus GN=Arhgdia PE=1 SV=3	1	2	1	1	204	23,4	5,20	0		0		1.066	0.596	1.738	3.105	0,155	0	4,63	1	78	1
O08749	Dihydrolipoyl dehydrogenase, mitochondrial OS=Mus musculus GN=Dld PE=1 SV=2	1	2	1	1	509	54,2	7,90	0		0		1.065	0.362	1.419	4.18	0,068	0	2,16	1	26	1
Q99PV0	Pre-mRNA-processing-splicing factor 8 OS=Mus musculus GN=Prpf8 PE=1 SV=2	3	6	3	1	2335	273,4	8,84	0		0		1.064	1.202	0.71	0.629	0,044	0	8,18	3	78	3
Q921M7	Protein FAM49B OS=Mus musculus GN=Fam49b PE=2 SV=1	1	2	1	1	324	36,8	6,06	0		0		1.057	0.456	0.61	1.415	0,101	0	0,00	1	25	1
P48962	ADP/ATP translocase 1 OS=Mus musculus GN=Slc25a4 PE=1 SV=4	1	2	1	1	298	32,9	9,72	0		0		1.055	1.175	0.993	0.891	0,101	0	2,75	1	29	1
O88569	Heterogeneous nuclear ribonucleoproteins A2/B1 OS=Mus musculus GN=Hnrnpa2b1 PE=1 SV=2	9	16	9	1	353	37,4	8,95	0		0		1.054	0.457	1.295	2.987	1462	0	19,34	8	158	8
P11031	Activated RNA polymerase II transcriptional coactivator p15 OS=Mus musculus GN=Sub1 PE=1 SV=3	1	2	1	1	127	14,4	9,60	0		0		1.054	0.778	1.321	1.789	0,233	0	3,09	1	55	1
Q3UD06	ATP synthase subunit gamma OS=Mus musculus GN=Atp5c1 PE=2 SV=1	1	2	1	1	298	32,9	9,01	0		0		1.053	1.231	0.994	0.85	0,116	0	3,21	1	29	1
H3BKH6	S-formylglutathione hydrolase OS=Mus musculus GN=Esd PE=1 SV=1	1	2	1	1	295	32,8	7,83	0		0		1.05	0.709	1.605	2.378	0,136	0	2,32	1	43	1
P43276	Histone H1.5 OS=Mus musculus GN=Hist1h1b PE=1 SV=2	3	4	1	1	223	22,6	10,92	0		0		1.048	3.402	16.605	5.115	0,438	0	6,13	2	78	2
Q9CPW4	Actin-related protein 2/3 complex subunit 5 OS=Mus musculus GN=Arpc5 PE=2 SV=3	1	2	1	1	151	16,3	5,67	0		0		1.038	0.371	2.339	6.543	0,179	0	2,39	1	40	1
P63038	60 kDa heat shock protein, mitochondrial OS=Mus musculus GN=Hspd1 PE=1 SV=1	2	4	2	1	573	60,9	6,18	0		0		1.036	0.393	0.688	1.812	0,122	0	7,84	2	124	2
P28663	Beta-soluble NSF attachment protein OS=Mus musculus GN=Napb PE=1 SV=2	2	4	2	1	298	33,5	5,47	0		0		1.035	0.21	3.483	17.199	0,212	0	4,86	2	65	2
E9Q0J5	Kinesin-like protein KIF21A OS=Mus musculus GN=Kif21a PE=1 SV=2	5	9	5	1	1672	186,5	6,47	0		0		1.034	1.168	0.657	0.582	0,108	0	10,01	5	94	4
Q9D0M5	Dynein light chain 2, cytoplasmic OS=Mus musculus GN=Dynll2 PE=1 SV=1	2	4	2	1	89	10,3	7,37	0		0		1.033	1.626	1.875	1.191	1154	0	2,72	2	35	2
Q4FJX9	Superoxide dismutase OS=Mus musculus GN=Sod2 PE=2 SV=1	1	2	1	1	222	24,6	8,62	0		0		1.032	1.135	2.609	2.373	0,166	0	2,60	1	29	1
P12960	Contactin-1 OS=Mus musculus GN=Cntn1 PE=1 SV=1	3	5	3	1	1020	113,3	6,16	0		0		1.025	1.233	1.216	1.011	0,107	0	7,37	3	48	2
Q9Z1G3	V-type proton ATPase subunit C 1 OS=Mus musculus GN=Atp6v1c1 PE=1 SV=4	1	2	1	1	382	43,9	7,46	0		0		1.022	0.904	1.805	2.041	0,077	0	3,07	1	41	1
P47915	60S ribosomal protein L29 OS=Mus musculus GN=Rpl29 PE=2 SV=2	6	18	6	1	160	17,6	11,84	0		0		1.015	1.195	0.76	0.646	3125	0	20,68	5	120	4
A0A087WP80	Limbic system-associated membrane protein OS=Mus musculus GN=Lsamp PE=1 SV=1	1	2	1	1	355	39,3	6,10	0		0		1.013	0.559	0.909	1.649	0,096	0	2,50	1	38	1
Q61553	Fascin OS=Mus musculus GN=Fscn1 PE=1 SV=4	5	14	5	1	493	54,5	6,89	2	Deamidated [N284; N419]	0		1.011	0.936	0.825	0.89	0,468	0	12,76	5	133	5
P55088	Aquaporin-4 OS=Mus musculus GN=Aqp4 PE=1 SV=2	3	7	3	1	323	34,4	7,42	0		0		1.009	1.072	1.323	1.245	0,701	0	10,17	3	68	3
B2RTK3	Histone H2B OS=Mus musculus GN=Hist1h2bm PE=2 SV=1	5	16	5	1	126	13,9	10,32	0		0		1.007	0.445	1.083	2.451	2162	0	18,07	4	154	5
O08788	Dynactin subunit 1 OS=Mus musculus GN=Dctn1 PE=1 SV=3	2	2	2	1	1281	141,6	5,90	0		0		1.005	1.341	0.79	0.592	0,053	0	0,00	2
Q9Z2D6-2	Isoform B of Methyl-CpG-binding protein 2 OS=Mus musculus GN=Mecp2	3	3	3	1	501	53,5	9,88	0		0		1.001	0.496	1.784	3.602	0,241	0			74	3
P26443	Glutamate dehydrogenase 1, mitochondrial OS=Mus musculus GN=Glud1 PE=1 SV=1	8	15	8	1	558	61,3	8,00	0		0		0.999	0.646	1.137	1.759	0,624	0	19,81	8	154	7
Q8BH58	TIP41-like protein OS=Mus musculus GN=Tiprl PE=1 SV=1	1	2	1	1	271	31,2	5,63	0		0		0.996	1.384	1.259	0.906	0,105	0	0,00	1	22	1
P18872	Guanine nucleotide-binding protein G(o) subunit alpha OS=Mus musculus GN=Gnao1 PE=1 SV=3	5	10	5	1	354	40,1	5,53	0		0		0.995	0.619	0.709	1.139	0,616	0	17,41	5	170	5
P35700	Peroxiredoxin-1 OS=Mus musculus GN=Prdx1 PE=1 SV=1	2	4	2	1	199	22,2	8,12	0		0		0.994	0.556	1.065	1.904	0,334	0	5,64	2	60	2
Q3UY00	Protein S100 OS=Mus musculus GN=S100b PE=2 SV=1	2	4	2	1	92	10,7	4,55	0		0		0.993	0.517	1.272	2.441	1512	0	5,64	2	36	2
P32067	Lupus La protein homolog OS=Mus musculus GN=Ssb PE=1 SV=1	5	10	5	1	415	47,7	9,77	1	Deamidated [N4]	0		0.989	1.171	0.425	0.358	0,501	0	13,67	4	87	5
P17710	Hexokinase-1 OS=Mus musculus GN=Hk1 PE=1 SV=3	10	19	10	1	974	108,2	6,80	0		0		0.985	0.749	1.041	1.369	0,371	0	27,16	10	211	7
Q99JB2	Stomatin-like protein 2, mitochondrial OS=Mus musculus GN=Stoml2 PE=1 SV=1	5	8	5	1	353	38,4	8,87	1	Deamidated [N329]	0		0.983	1.207	0.776	0.632	0,65	0	5,21	5	45	3
Q7TMM9	Tubulin beta-2A chain OS=Mus musculus GN=Tubb2a PE=1 SV=1	21	110	4	1	445	49,9	4,89	1	Deamidated [N337]	0		0.98	0.724	0.837	1.133	27,73	2	216,14	21	1497	20
F6RT34	Myelin basic protein (Fragment) OS=Mus musculus GN=Mbp PE=1 SV=1	9	83	3	1	212	23,2	10,87	1	Deamidated [N125]	0		0.98	0.61	0.58	0.932	6079	8	95,56	9	957	9
P16125	L-lactate dehydrogenase B chain OS=Mus musculus GN=Ldhb PE=1 SV=2	8	23	5	1	334	36,5	6,05	2	Deamidated [N21; N22]	0		0.979	0.552	1.06	1.882	1,61	3	30,38	8	198	6
P05201	Aspartate aminotransferase, cytoplasmic OS=Mus musculus GN=Got1 PE=1 SV=3	6	10	6	1	413	46,2	7,14	0		0		0.975	0.961	2.188	2.22	0,54	0	15,46	5	172	5
P29341	Polyadenylate-binding protein 1 OS=Mus musculus GN=Pabpc1 PE=1 SV=2	8	14	8	1	636	70,6	9,50	0		0		0.975	1.34	0.522	0.38	0,501	0	19,29	8	184	4
Q6ZWV7	60S ribosomal protein L35 OS=Mus musculus GN=Rpl35 PE=1 SV=1	3	5	3	1	123	14,5	11,05	0		0		0.974	0.972	0.561	0.563	1683	0	8,50	3	61	2
P50518	V-type proton ATPase subunit E 1 OS=Mus musculus GN=Atp6v1e1 PE=1 SV=2	2	4	2	1	226	26,1	8,43	0		0		0.972	0.428	1.212	2.751	0,311	0	7,23	2	43	2
P10922	Histone H1.0 OS=Mus musculus GN=H1f0 PE=2 SV=4	3	7	3	1	194	20,8	10,90	1	Deamidated [N4]	0		0.971	1.019	3.51	3.345	0,501	0	8,11	2	97	3
Q60668	Heterogeneous nuclear ribonucleoprotein D0 OS=Mus musculus GN=Hnrnpd PE=1 SV=2	1	2	1	1	355	38,3	7,81	0		0		0.97	0.479	1.303	2.639	0,11	0	2,58	1	32	1
O09167	60S ribosomal protein L21 OS=Mus musculus GN=Rpl21 PE=1 SV=3	2	3	2	1	160	18,6	10,49	0		0		0.969	1.269	0.659	0.504	0,359	0	6,69	2	52	1
H3BJQ7	Peroxiredoxin-5, mitochondrial OS=Mus musculus GN=Prdx5 PE=1 SV=1	2	4	2	1	213	22,7	7,27	0		0		0.968	0.897	0.977	1.054	0,425	0	5,76	2	80	2
P60904	DnaJ homolog subfamily C member 5 OS=Mus musculus GN=Dnajc5 PE=1 SV=1	1	4	1	1	198	22,1	5,07	0		4	Phospho [S10; T11; S12; Y17]	0.967	0.204	0.231	1.098	0,233	0	3,08	1	32	1
P62855	40S ribosomal protein S26 OS=Mus musculus GN=Rps26 PE=1 SV=3	1	2	1	1	115	13,0	11,00	0		0		0.966	2.296	0.752	0.316	0,389	0	0,00	1	0	1
P20029	78 kDa glucose-regulated protein OS=Mus musculus GN=Hspa5 PE=1 SV=3	2	9	1	1	655	72,4	5,16	0		0		0.966	0.454	0.48	1.021	0,108	0	11,05	2	78	2
Q5M9J8	MCG13936 OS=Mus musculus GN=Rpl28 PE=2 SV=1	1	2	1	1	137	15,7	12,02	0		0		0.962	1.621	1.46	0.866	0,179	0	3,27	1	42	1
A0A075B5P3	Protein Ighg2b (Fragment) OS=Mus musculus GN=Ighg2b PE=1 SV=1	1	2	1	1	336	36,7	7,36	0		0		0.961	1.27	2.086	1.58	0,155	0	2,87	1	47	1
P62267	40S ribosomal protein S23 OS=Mus musculus GN=Rps23 PE=1 SV=3	3	13	3	1	143	15,8	10,49	0		0		0.961	1.379	0.549	0.383	1154	0	20,34	3	143	3
P61089	Ubiquitin-conjugating enzyme E2 N OS=Mus musculus GN=Ube2n PE=1 SV=1	2	6	2	1	152	17,1	6,57	0		0		0.96	0.249	2.452	9.43	0,52	0	6,25	2	57	2
Q62159	Rho-related GTP-binding protein RhoC OS=Mus musculus GN=Rhoc PE=1 SV=2	1	2	1	1	193	22,0	6,58	0		0		0.959	0.996	0.901	0.867	0,155	0	3,10	1	36	1
O08599	Syntaxin-binding protein 1 OS=Mus musculus GN=Stxbp1 PE=1 SV=2	23	69	23	1	594	67,5	6,96	2	Deamidated [N416; N442]	0		0.958	1.131	0.606	0.513	2863	0	115,23	23	652	19
B0QZN5	Vesicle-associated membrane protein 2 OS=Mus musculus GN=Vamp2 PE=1 SV=1	3	8	3	1	163	17,9	9,38	0		0		0.956	0.648	1.196	1.764	1783	0	9,41	3	112	3
P08752	Guanine nucleotide-binding protein G(i) subunit alpha-2 OS=Mus musculus GN=Gnai2 PE=1 SV=5	4	7	4	1	355	40,5	5,45	0		0		0.955	1.823	1.35	0.707	0,407	0	9,14	4	73	3
P86048	60S ribosomal protein L10-like OS=Mus musculus GN=Rpl10l PE=2 SV=1	1	2	1	1	214	24,5	10,11	0		0		0.954	1.461	0.876	0.572	0,136	0	2,37	1	37	1
A2AS98	Nck-associated protein 1 OS=Mus musculus GN=Nckap1 PE=1 SV=1	1	2	1	1	1134	129,4	6,68	0		0		0.954	0.922	1.047	1.083	0,031	0	1,94	1	0	1
Q56A15	Cytochrome c OS=Mus musculus GN=Cycs PE=2 SV=1	2	4	2	1	105	11,6	9,58	0		0		0.951	0.818	1.185	1.378	0,668	0	4,68	2	45	2
Q58E64	Elongation factor 1-alpha OS=Mus musculus GN=Eef1a1 PE=2 SV=1	9	17	7	1	462	50,1	9,01	1	Deamidated [N284]	0		0.951	0.658	0.928	1.342	1212	2	24,65	9	154	5
P50396	Rab GDP dissociation inhibitor alpha OS=Mus musculus GN=Gdi1 PE=1 SV=3	10	26	8	1	447	50,5	5,08	0		0		0.948	0.701	1.501	2.031	1395	1	25,95	10	185	9
A2ALV3	Endophilin-A1 OS=Mus musculus GN=Sh3gl2 PE=1 SV=1	1	2	1	1	431	48,3	5,69	0		0		0.948	0.68	1.287	1.796	0,077	0	2,99	1	45	1
P61979	Heterogeneous nuclear ribonucleoprotein K OS=Mus musculus GN=Hnrnpk PE=1 SV=1	2	4	2	1	463	50,9	5,54	0		0		0.947	0.463	2.001	4.093	0,155	0	8,04	2	82	1
P09411	Phosphoglycerate kinase 1 OS=Mus musculus GN=Pgk1 PE=1 SV=4	7	18	7	1	417	44,5	7,90	0		0		0.944	0.584	0.94	1.521	0,693	0	32,30	7	333	7
Q8K1M6	Dynamin-1-like protein OS=Mus musculus GN=Dnm1l PE=1 SV=2	1	2	1	1	742	82,6	7,05	0		0		0.943	0.974	0.969	0.938	0,04	0	3,94	1	26	1
Q6DFW4	Nucleolar protein 58 OS=Mus musculus GN=Nop58 PE=1 SV=1	1	2	1	1	536	60,3	8,34	0		0		0.94	1.26	0.781	0.582	0,075	0	3,27	1	42	1
O08553	Dihydropyrimidinase-related protein 2 OS=Mus musculus GN=Dpysl2 PE=1 SV=2	22	142	20	1	572	62,2	6,38	1	Deamidated [N356]	0		0.939	0.735	1.044	1.333	7859	2	235,46	22	2114	22
A8IP69	14-3-3 protein gamma subtype OS=Mus musculus GN=Ywhag PE=2 SV=1	6	16	5	1	247	28,3	4,89	0		0		0.939	0.798	1.307	1.537	1154	1	15,33	5	101	6
Q8R366	Immunoglobulin superfamily member 8 OS=Mus musculus GN=Igsf8 PE=1 SV=2	1	2	1	1	611	65,0	7,99	0		0		0.938	2.374	0.592	0.234	0,072	0	0,00	1	19	1
P10649	Glutathione S-transferase Mu 1 OS=Mus musculus GN=Gstm1 PE=1 SV=2	2	4	2	1	218	26,0	7,94	0		0		0.934	0.55	1.281	2.176	0,233	0	3,41	2	35	2
Q9DBG3	AP-2 complex subunit beta OS=Mus musculus GN=Ap2b1 PE=1 SV=1	5	10	5	1	937	104,5	5,38	0		0		0.934	0.532	1.651	2.896	0,238	0	13,56	5	98	5
O88935	Synapsin-1 OS=Mus musculus GN=Syn1 PE=1 SV=2	13	27	13	1	706	74,1	9,80	1	Deamidated [N284]	0		0.933	0.898	1.171	1.217	1424	0	22,96	11	236	8
P01787	Ig heavy chain V regions TEPC 15/S107/HPCM1/HPCM2/HPCM3 OS=Mus musculus PE=1 SV=1	1	1	1	1	123	13,8	6,62	0		0		0.929	0.644	1.027	1.482	0,292	0	1,85	1
P68372	Tubulin beta-4B chain OS=Mus musculus GN=Tubb4b PE=1 SV=1	22	110	1	1	445	49,8	4,89	1	Deamidated [N337]	0		0.929	0.48	1.014	1.96	30623	25	212,99	22	1425	21
G5E8N5	L-lactate dehydrogenase OS=Mus musculus GN=Ldha PE=1 SV=1	6	13	3	1	361	39,7	8,35	0		0		0.926	0.248	0.953	3.561	0,668	0	17,10	6	105	5
P20152	Vimentin OS=Mus musculus GN=Vim PE=1 SV=3	4	6	2	1	466	53,7	5,12	0		0		0.926	1.368	1.454	0.984	0,259	0	8,86	4	46	2
Q3UHK5	MCG142115, isoform CRA_c OS=Mus musculus GN=Atp1a2 PE=2 SV=1	21	63	10	1	1020	112,1	5,55	3	Deamidated [N393; N635; N646]	0		0.923	0.938	1.037	1.021	1696	1	105,12	20	977	17
P61922	4-aminobutyrate aminotransferase, mitochondrial OS=Mus musculus GN=Abat PE=1 SV=1	5	9	5	1	500	56,4	8,09	0		0		0.922	0.498	1.589	2.942	0,433	0	8,64	5	131	4
P28738	Kinesin heavy chain isoform 5C OS=Mus musculus GN=Kif5c PE=1 SV=3	2	3	2	1	956	109,2	6,19	0		0		0.921	0.746	1.034	1.277	0,064	0	1,90	2	22	1
Q3UL22	Chaperonin subunit 8 (Theta), isoform CRA_a OS=Mus musculus GN=Cct8 PE=2 SV=1	3	5	3	1	548	59,5	5,62	0		0		0.919	0.557	1.179	1.946	0,179	0	7,39	3	57	2
P05202	Aspartate aminotransferase, mitochondrial OS=Mus musculus GN=Got2 PE=1 SV=1	2	6	2	1	430	47,4	9,00	0		0		0.919	0.856	1.772	1.903	0,233	0	5,22	2	71	2
P61514	60S ribosomal protein L37a OS=Mus musculus GN=Rpl37a PE=3 SV=2	1	2	1	1	92	10,3	10,43	0		0		0.916	1.667	1.063	0.584	0,468	0	4,10	1	78	1
P50516	V-type proton ATPase catalytic subunit A OS=Mus musculus GN=Atp6v1a PE=1 SV=2	3	5	3	1	617	68,3	5,58	0		0		0.913	1.059	0.907	0.782	0,174	0	9,42	3	117	2
Q8K0T0	Reticulon-1 OS=Mus musculus GN=Rtn1 PE=1 SV=1	2	4	1	1	780	83,5	4,58	0		0		0.911	0.85	1.308	1.403	0,125	1	3,89	2	51	2
Q6ZWZ7	60S ribosomal protein L17 OS=Mus musculus GN=Rpl17 PE=1 SV=1	4	8	4	1	184	21,4	10,18	0		0		0.909	0.87	0.999	1.045	0,931	0	8,87	4	86	4
P08228	Superoxide dismutase [Cu-Zn] OS=Mus musculus GN=Sod1 PE=1 SV=2	5	17	5	1	154	15,9	6,51	0		0		0.909	0.346	2.017	5.303	1,61	0	26,66	5	220	4
Q9QWI6	SRC kinase signaling inhibitor 1 OS=Mus musculus GN=Srcin1 PE=1 SV=2	1	1	1	1	1250	134,8	9,32	0		0		0.908	1.98	1.139	0.522	0,024	0	0,00	1
P62962	Profilin-1 OS=Mus musculus GN=Pfn1 PE=1 SV=2	2	4	2	1	140	14,9	8,28	0		0		0.907	0.911	1.23	1.225	0,585	0	7,17	2	53	2
P97351	40S ribosomal protein S3a OS=Mus musculus GN=Rps3a PE=1 SV=3	2	3	2	1	264	29,9	9,73	0		0		0.906	0.735	0.983	1.21	0,202	0	2,90	2	30	1
Q564G0	Guanylate kinase OS=Mus musculus GN=Guk1 PE=1 SV=1	1	1	1	1	219	24,0	7,44	0		0		0.904	2.384	3.184	1.207	0,136	0			25	1
P14685	26S proteasome non-ATPase regulatory subunit 3 OS=Mus musculus GN=Psmd3 PE=1 SV=3	4	7	4	1	530	60,7	8,44	0		0		0.903	3.164	1.287	0.367	0,227	0	2,41	4	44	3
Q7TQD2	Tubulin polymerization-promoting protein OS=Mus musculus GN=Tppp PE=1 SV=1	4	10	4	1	218	23,6	9,42	0		0		0.902	0.656	1.468	2.02	0,624	0	16,27	4	92	4
Q9CVB6	Actin-related protein 2/3 complex subunit 2 OS=Mus musculus GN=Arpc2 PE=1 SV=3	3	4	3	1	300	34,3	7,36	0		0		0.897	0.816	0.665	0.732	0,304	0	3,39	2	42	2
Q9Z204	Heterogeneous nuclear ribonucleoproteins C1/C2 OS=Mus musculus GN=Hnrnpc PE=1 SV=1	1	2	1	1	313	34,4	5,05	0		0		0.895	0.679	2.235	2.944	0,093	0	3,11	1	42	1
Q61171	Peroxiredoxin-2 OS=Mus musculus GN=Prdx2 PE=1 SV=3	5	7	5	1	198	21,8	5,41	0		0		0.892	0.842	1.483	1.57	1424	0	12,77	4	158	3
Q5I0T8	Ribosomal protein L19 OS=Mus musculus GN=Rpl19 PE=2 SV=1	3	10	3	1	196	23,5	11,47	0		0		0.888	1.006	0.506	0.447	0,848	0	10,70	3	98	3
Q9CPU0	Lactoylglutathione lyase OS=Mus musculus GN=Glo1 PE=1 SV=3	2	4	2	1	184	20,8	5,47	0		0		0.888	0.732	1.664	2.019	0,389	0	8,21	2	82	2
E9PZF0	Nucleoside diphosphate kinase OS=Mus musculus GN=Gm20390 PE=3 SV=1	2	2	2	1	267	30,2	8,72	0		0		0.887	0.51	1.782	3.097	0,222	0	2,28	2
P68404	Protein kinase C beta type OS=Mus musculus GN=Prkcb PE=1 SV=4	3	6	2	1	671	76,7	7,01	0		0		0.887	0.903	0.864	0.848	0,166	0	7,53	2	132	3
Q8CCK0	Core histone macro-H2A.2 OS=Mus musculus GN=H2afy2 PE=1 SV=3	1	2	1	1	372	40,1	9,69	0		0		0.887	1.183	0.826	0.619	0,105	0	0,00	1	34	1
A6ZI44	Fructose-bisphosphate aldolase OS=Mus musculus GN=Aldoa PE=1 SV=1	14	46	5	1	418	45,1	7,91	2	Deamidated [N174; N235]	0		0.886	0.507	1.11	1.942	4505	10	80,34	14	700	11
B1AQZ0	Septin-8 OS=Mus musculus GN=Sept8 PE=1 SV=1	5	15	4	1	484	55,8	6,10	1	Deamidated [N66]	0		0.886	0.978	0.678	0.614	0,501	0	15,63	5	173	5
P28184	Metallothionein-3 OS=Mus musculus GN=Mt3 PE=1 SV=1	1	2	1	1	68	7,0	7,47	0		0		0.884	0.834	3.433	3.637	0,931	0			53	1
Q3TGU7	Proliferation-associated 2G4 OS=Mus musculus GN=Pa2g4 PE=2 SV=1	1	2	1	1	394	43,7	6,86	0		0		0.882	1.222	1.565	1.13	0,083	0	2,63	1	34	1
B2RSH2	Guanine nucleotide-binding protein G(i) subunit alpha-1 OS=Mus musculus GN=Gnai1 PE=1 SV=1	1	2	1	1	354	40,3	5,97	0		0		0.879	0.419	0.382	0.802	0,096	0	2,61	1	58	1
Q01853	Transitional endoplasmic reticulum ATPase OS=Mus musculus GN=Vcp PE=1 SV=4	4	6	4	1	806	89,3	5,26	0		0		0.878	0.668	1.493	1.962	0,182	0	5,39	3	66	3
P62774	Myotrophin OS=Mus musculus GN=Mtpn PE=1 SV=2	2	4	2	1	118	12,9	5,52	0		0		0.874	0.379	2.201	5.082	0,585	0	7,21	2	83	2
Q9WUM5	Succinyl-CoA ligase [ADP/GDP-forming] subunit alpha, mitochondrial OS=Mus musculus GN=Suclg1 PE=1 SV=4	1	2	1	1	346	36,1	9,39	0		0		0.874	0.929	0.705	0.663	0,145	0	3,20	1	40	1
Q9CR57	60S ribosomal protein L14 OS=Mus musculus GN=Rpl14 PE=1 SV=3	4	8	4	1	217	23,5	11,02	0		0		0.87	1.443	0.52	0.313	0,585	0	10,86	4	57	4
Q03265	ATP synthase subunit alpha, mitochondrial OS=Mus musculus GN=Atp5a1 PE=1 SV=1	8	14	8	1	553	59,7	9,19	0		0		0.87	1.16	1.187	0.89	0,535	0	22,17	8	204	6
P03995	Glial fibrillary acidic protein OS=Mus musculus GN=Gfap PE=1 SV=4	3	5	2	1	430	49,9	5,34	0		0		0.868	1.694	1.137	0.583	0,184	0	9,48	3	70	2
P62320	Small nuclear ribonucleoprotein Sm D3 OS=Mus musculus GN=Snrpd3 PE=1 SV=1	4	14	4	1	126	13,9	10,32	1	Deamidated [N23]	0		0.864	1.523	0.36	0.204	2162	0	18,52	4	163	4
P80316	T-complex protein 1 subunit epsilon OS=Mus musculus GN=Cct5 PE=1 SV=1	2	4	2	1	541	59,6	6,02	0		0		0.863	0.906	1.613	1.536	0,122	0	4,82	2	27	2
Q8K2C9	Very-long-chain (3R)-3-hydroxyacyl-CoA dehydratase 3 OS=Mus musculus GN=Hacd3 PE=1 SV=2	1	2	1	1	362	43,1	9,13	0		0		0.863	1.172	1.574	1.16	0,122	0	3,12	1	41	1
P62631	Elongation factor 1-alpha 2 OS=Mus musculus GN=Eef1a2 PE=1 SV=1	8	13	6	1	463	50,4	9,03	0		0		0.863	0.533	0.863	1.398	0,887	0	16,99	8	84	4
E9PYK3	Poly [ADP-ribose] polymerase OS=Mus musculus GN=Parp4 PE=1 SV=1	9	25	9	1	1969	216,0	6,07	0		0		0.863	1.583	0.805	0.439	0,273	0	44,24	9	315	8
B1AQW2	Microtubule-associated protein OS=Mus musculus GN=Mapt PE=1 SV=1	10	42	4	1	390	40,9	9,64	1	Deamidated [N44]	2	Phospho [T180; S188]	0.861	1.003	2.064	1.773	1683	1	62,46	10	467	6
Q8K0U4	Heat shock 70 kDa protein 12A OS=Mus musculus GN=Hspa12a PE=1 SV=1	4	8	4	1	675	74,8	6,77	1	Deamidated [N264]	0		0.859	0.595	0.812	1.172	0,233	0	9,10	4	104	4
Q8CAK3	UPF0515 protein C19orf66 homolog OS=Mus musculus PE=2 SV=1	8	19	8	1	290	33,0	7,28	0		0		0.859	1.096	0.292	0.229	1955	0	21,19	8	133	7
P06837	Neuromodulin OS=Mus musculus GN=Gap43 PE=1 SV=1	2	3	2	1	227	23,6	4,73	0		0		0.856	0.381	0.58	1.302	0,274	0	2,23	2	38	1
E9Q1G8	Septin-7 OS=Mus musculus GN=Sept7 PE=1 SV=2	15	30	15	1	437	50,6	8,57	1	Deamidated [N422]	0		0.856	0.81	0.98	1.035	2398	0	47,25	14	301	13
Q9CYR0	Single-stranded DNA-binding protein, mitochondrial OS=Mus musculus GN=Ssbp1 PE=1 SV=1	3	7	3	1	152	17,3	9,92	0		0		0.856	2.033	0.487	0.205	0,931	0	10,97	3	77	3
Q91ZZ3	Beta-synuclein OS=Mus musculus GN=Sncb PE=1 SV=1	3	14	3	1	133	14,0	4,37	1	Deamidated [N75]	0		0.855	0.535	1.469	2.347	3217	0	17,01	3	183	3
Q9R0Y5	Adenylate kinase isoenzyme 1 OS=Mus musculus GN=Ak1 PE=1 SV=1	2	4	2	1	194	21,5	5,81	0		0		0.852	0.559	1.262	1.925	0,389	0	3,76	2	55	2
Q61990	Poly(rC)-binding protein 2 OS=Mus musculus GN=Pcbp2 PE=1 SV=1	2	3	1	1	362	38,2	6,79	0		0		0.848	0.99	1.52	1.303	0,233	1	4,30	2	19	1
A2ARP8	Microtubule-associated protein 1A OS=Mus musculus GN=Map1a PE=1 SV=1	10	22	10	1	3014	325,7	5,01	0		0		0.848	0.692	1.372	1.683	0,154	0	15,76	9	200	10
P51863	V-type proton ATPase subunit d 1 OS=Mus musculus GN=Atp6v0d1 PE=1 SV=2	1	2	1	1	351	40,3	5,00	0		0		0.848	0.531	1.281	2.047	0,11	0	2,73	1	42	1
P62996	Transformer-2 protein homolog beta OS=Mus musculus GN=Tra2b PE=1 SV=1	2	4	2	1	288	33,6	11,25	0		0		0.847	1.132	0.744	0.557	0,259	0	5,57	2	22	2
A0A075B6A0	Ig mu chain C region (Fragment) OS=Mus musculus GN=Ighm PE=1 SV=2	8	21	8	1	476	52,6	6,39	0		0		0.847	0.77	2.575	2.831	1276	0	36,15	8	292	6
P11499	Heat shock protein HSP 90-beta OS=Mus musculus GN=Hsp90ab1 PE=1 SV=3	23	53	14	1	724	83,2	5,03	0		1	Phospho [S255]	0.846	0.699	0.86	1.041	2025	9	75,54	23	498	20
P70349	Histidine triad nucleotide-binding protein 1 OS=Mus musculus GN=Hint1 PE=1 SV=3	1	4	1	1	126	13,8	6,87	0		0		0.845	0.716	1.429	1.687	0,668	0	5,43	1	55	1
Q9JME5	AP-3 complex subunit beta-2 OS=Mus musculus GN=Ap3b2 PE=1 SV=2	1	1	1	1	1082	119,1	5,63	0		0		0.844	1	1.068	0.903	0,03	0	1,94	1
F6RSK3	Protein Gm17430 OS=Mus musculus GN=Gm17430 PE=4 SV=1	1	1	1	1	157	17,7	10,93	0		0		0.844	0.705	1.325	1.587	0,212	0	1,89	1
P46660	Alpha-internexin OS=Mus musculus GN=Ina PE=1 SV=3	12	25	11	1	501	55,3	5,40	0		0		0.844	1.828	0.843	0.389	0,931	0	31,76	11	234	10
Q545P0	ATPase, Na+/K+ transporting, beta 1 polypeptide OS=Mus musculus GN=Atp1b1 PE=2 SV=1	4	13	4	1	304	35,2	8,65	0		0		0.843	0.565	0.865	1.291	0,995	0	19,32	4	159	3
P62315	Small nuclear ribonucleoprotein Sm D1 OS=Mus musculus GN=Snrpd1 PE=1 SV=1	2	3	2	1	119	13,3	11,56	1	Deamidated [N21]	0		0.843	1.138	0.275	0.203	1154	0	0,00	2	31	1
A0A0A0MQF6	Glyceraldehyde-3-phosphate dehydrogenase OS=Mus musculus GN=Gapdh PE=1 SV=1	14	109	14	1	359	38,6	8,97	5	Deamidated [N94; N160; N166; N173; N179]	0		0.842	0.443	1.16	2.205	11915	0	181,79	14	1501	14
P20357	Microtubule-associated protein 2 OS=Mus musculus GN=Map2 PE=1 SV=2	4	6	4	1	1828	199,0	4,91	0		0		0.841	0.574	1.508	2.209	0,075	0	5,34	4	40	2
P62880	Guanine nucleotide-binding protein G(I)/G(S)/G(T) subunit beta-2 OS=Mus musculus GN=Gnb2 PE=1 SV=3	10	27	6	1	340	37,3	6,00	0		0		0.841	1.368	1.218	0.749	2,34	5	40,70	8	339	10
A2AQR0	Glycerol-3-phosphate dehydrogenase OS=Mus musculus GN=Gpd2 PE=1 SV=1	1	2	1	1	745	82,8	6,42	0		0		0.835	1.412	1.247	0.738	0,041	0	2,34	1	37	1
Q3U4U6	T-complex protein 1 subunit gamma OS=Mus musculus GN=Cct3 PE=2 SV=1	1	1	1	1	545	60,6	6,70	0		0		0.835	0.828	1.508	1.52	0,055	0			23	1
P08551	Neurofilament light polypeptide OS=Mus musculus GN=Nefl PE=1 SV=5	12	25	12	1	543	61,5	4,64	0		0		0.834	0.969	0.66	0.569	0,8	0	33,74	11	256	10
Q6ZWN5	40S ribosomal protein S9 OS=Mus musculus GN=Rps9 PE=1 SV=3	2	3	2	1	194	22,6	10,65	0		0		0.831	1.194	0.973	0.677	0,259	0	0,00	1	48	2
Q58EW0	60S ribosomal protein L18 OS=Mus musculus GN=Rpl18 PE=2 SV=1	2	4	2	1	188	21,6	11,78	0		0		0.831	1.886	0.945	0.416	0,52	0	6,17	2	35	2
Q9WV34	MAGUK p55 subfamily member 2 OS=Mus musculus GN=Mpp2 PE=1 SV=1	1	1	1	1	552	61,5	6,44	0		0		0.829	1.391	1.171	0.698	0,056	0	2,76	1
Q9ERD7	Tubulin beta-3 chain OS=Mus musculus GN=Tubb3 PE=1 SV=1	18	82	7	1	450	50,4	4,93	1	Deamidated [N337]	0		0.829	0.665	1.092	1.361	12335	0	158,47	17	1125	18
P62082	40S ribosomal protein S7 OS=Mus musculus GN=Rps7 PE=2 SV=1	2	3	2	1	194	22,1	10,10	0		0		0.828	0.654	0.828	1.049	0,425	0	5,30	2	72	1
Q80Y52	Heat shock protein 90, alpha (Cytosolic), class A member 1 OS=Mus musculus GN=Hsp90aa1 PE=2 SV=2	16	46	8	1	733	84,7	5,01	0		0		0.827	0.716	0.846	0.977	1188	0	62,34	16	483	15
A0A0G2JEG8	Amphiphysin OS=Mus musculus GN=Amph PE=1 SV=1	3	5	3	1	690	75,3	4,63	0		1	Phospho [S504]	0.825	0.784	2.566	2.701	0,212	0	5,43	3	50	2
J3QMG3	Voltage-dependent anion-selective channel protein 3 OS=Mus musculus GN=Vdac3 PE=1 SV=1	1	1	1	1	284	30,8	8,79	0		0		0.825	1.911	5.506	2.378	0,129	0			43	1
Q4VAG4	MCG12304 OS=Mus musculus GN=Rpl22 PE=2 SV=1	3	6	3	1	128	14,8	9,19	0		0		0.825	1.575	0.838	0.439	1683	0	9,52	3	100	3
Q8BL97	Serine/arginine-rich splicing factor 7 OS=Mus musculus GN=Srsf7 PE=1 SV=1	2	4	2	1	267	30,8	11,90	0		0		0.824	1.046	1.105	0.87	0,212	0	2,37	2	44	2
P52480	Pyruvate kinase PKM OS=Mus musculus GN=Pkm PE=1 SV=4	23	65	5	1	531	57,8	7,47	1	Deamidated [N350]	0		0.822	0.659	1.141	1.422	3725	17	109,85	22	803	18
Q9D3D9	ATP synthase subunit delta, mitochondrial OS=Mus musculus GN=Atp5d PE=1 SV=1	1	2	1	1	168	17,6	5,08	0		0		0.82	0.297	3.747	10.358	0,259	0	1,67	1	29	1
A3KGU7	Spectrin alpha chain, non-erythrocytic 1 OS=Mus musculus GN=Sptan1 PE=1 SV=1	35	68	35	1	2477	285,0	5,34	0		0		0.82	0.809	0.93	0.943	0,503	0	98,87	35	821	28
P19096	Fatty acid synthase OS=Mus musculus GN=Fasn PE=1 SV=2	5	9	5	1	2504	272,3	6,58	0		0		0.819	1.355	1.142	0.69	0,077	0	11,38	5	100	4
O88342	WD repeat-containing protein 1 OS=Mus musculus GN=Wdr1 PE=1 SV=3	4	8	4	1	606	66,4	6,60	0		0		0.818	0.787	1.383	1.437	0,245	0	11,64	4	57	4
P10518	Delta-aminolevulinic acid dehydratase OS=Mus musculus GN=Alad PE=1 SV=1	1	1	1	1	330	36,0	6,79	0		0		0.818	0.978	1.215	1.016	0,122	0	0,00	1
Q5SVJ0	Calcium/calmodulin-dependent protein kinase II, beta, isoform CRA_b OS=Mus musculus GN=Camk2b PE=1 SV=1	26	132	18	1	666	72,9	7,27	2	Deamidated [N386; N399]	9	Phospho [T287; T381; T382; S394; S395; S397; T398; T400; T401]	0.817	0.783	0.37	0.386	6988	8	183,34	24	1495	22
P12787	Cytochrome c oxidase subunit 5A, mitochondrial OS=Mus musculus GN=Cox5a PE=1 SV=2	1	2	1	1	146	16,1	6,54	0		0		0.815	2.555	2.222	0.709	0,233	0	3,36	1	46	1
Q9DAK9	14 kDa phosphohistidine phosphatase OS=Mus musculus GN=Phpt1 PE=1 SV=1	1	2	1	1	124	14,0	5,53	0		0		0.813	1.355	1.437	0.862	0,259	0	2,00	1	33	1
Q8BTI8	Serine/arginine repetitive matrix protein 2 OS=Mus musculus GN=Srrm2 PE=1 SV=3	1	2	1	1	2703	294,7	12,03	0		0		0.811	1.819	1.98	0.883	0,014	0	2,94	1	55	1
D3Z722	40S ribosomal protein S19 OS=Mus musculus GN=Rps19 PE=1 SV=1	2	3	2	1	212	23,1	10,46	0		0		0.81	0.637	1.947	2.476	0,311	0	3,96	2	29	1
O55042	Alpha-synuclein OS=Mus musculus GN=Snca PE=1 SV=2	5	14	5	1	140	14,5	4,77	1	Deamidated [N87]	0		0.809	0.704	1.294	1.486	4995	0	22,86	5	241	5
D3Z656	Synaptojanin-1 OS=Mus musculus GN=Synj1 PE=1 SV=1	7	12	7	1	1607	176,2	7,72	0		0		0.806	1.085	0.986	0.733	0,158	0	9,04	7	80	4
P63040	Complexin-1 OS=Mus musculus GN=Cplx1 PE=1 SV=1	1	2	1	1	134	15,1	4,97	0		0		0.805	0.335	2.867	6.894	0,259	0	2,19	1	32	1
E9Q8N8	Anion exchange protein OS=Mus musculus GN=Slc4a4 PE=1 SV=1	1	1	1	1	1094	123,0	6,89	0		0		0.804	1.409	1.539	0.878	0,044	0	2,13	1
P68040	Receptor of activated protein C kinase 1 OS=Mus musculus GN=Rack1 PE=1 SV=3	1	2	1	1	317	35,1	7,69	0		0		0.803	1.313	1.968	1.203	0,11	0	3,52	1	46	1
P60710	Actin, cytoplasmic 1 OS=Mus musculus GN=Actb PE=1 SV=1	19	134	4	1	375	41,7	5,48	1	Deamidated [N12]	0		0.803	0.531	1.43	2.161	22714	19	198,39	18	2240	17
P31938	Dual specificity mitogen-activated protein kinase kinase 1 OS=Mus musculus GN=Map2k1 PE=1 SV=2	1	2	1	1	393	43,4	6,70	0		0		0.802	1.596	0.964	0.484	0,101	0	0,00	1	36	1
B9EHN0	Ubiquitin-activating enzyme E1, Chr X OS=Mus musculus GN=Uba1 PE=2 SV=1	9	16	9	1	1058	117,7	5,66	0		0		0.801	0.721	1.398	1.554	0,369	0	21,94	9	164	7
Q99104	Unconventional myosin-Va OS=Mus musculus GN=Myo5a PE=1 SV=2	37	88	37	1	1853	215,4	8,63	1	Deamidated [N1770]	0		0.801	1.378	0.58	0.337	0,861	0	109,76	36	703	31
P13707	Glycerol-3-phosphate dehydrogenase [NAD(+)], cytoplasmic OS=Mus musculus GN=Gpd1 PE=1 SV=3	1	1	1	1	349	37,5	7,17	0		0		0.801	0.906	2.173	1.92	0,083	0	2,29	1
P97427	Dihydropyrimidinase-related protein 1 OS=Mus musculus GN=Crmp1 PE=1 SV=1	10	25	8	1	572	62,1	7,12	0		0		0.801	1.23	1.141	0.743	1,39	0	35,36	10	368	7
E9Q912	Protein Rap1gds1 OS=Mus musculus GN=Rap1gds1 PE=1 SV=1	1	2	1	1	607	66,0	5,35	0		0		0.799	0.937	0.882	0.752	0,053	0	2,20	1	21	1
Q5YLW3	Ribosomal protein S3 OS=Mus musculus GN=Rps3 PE=2 SV=1	4	7	4	1	243	26,7	9,66	0		0		0.799	0.762	1.262	1.322	0,551	0	11,92	4	68	3
Q64332	Synapsin-2 OS=Mus musculus GN=Syn2 PE=1 SV=2	3	8	3	1	586	63,3	8,43	0		0		0.799	1.089	1.075	0.789	0,241	0	12,27	3	122	3
P19783	Cytochrome c oxidase subunit 4 isoform 1, mitochondrial OS=Mus musculus GN=Cox4i1 PE=1 SV=2	1	1	1	1	169	19,5	9,23	0		0		0.799	1.154	2.101	1.454	0,155	0	2,15	1
Q9D823	60S ribosomal protein L37 OS=Mus musculus GN=Rpl37 PE=3 SV=3	1	1	1	1	97	11,1	11,74	0		0		0.798	2.302	0.881	0.305	0,292	0			0	1
Q60631	Growth factor receptor-bound protein 2 OS=Mus musculus GN=Grb2 PE=1 SV=1	1	2	1	1	217	25,2	6,32	0		0		0.798	0.409	0.553	1.081	0,122	0	0,00	1	22	1
Q9QXV0	ProSAAS OS=Mus musculus GN=Pcsk1n PE=1 SV=2	2	3	2	1	258	27,3	5,85	0		0		0.796	0.946	1.901	1.6	0,359	0	2,10	2	37	1
Q9EQK5	Major vault protein OS=Mus musculus GN=Mvp PE=1 SV=4	53	203	2	1	861	95,9	5,59	3	Deamidated [N63; N631; N667]	0		0.792	1.426	0.525	0.292	14615	55	327,06	48	2436	49
P46460	Vesicle-fusing ATPase OS=Mus musculus GN=Nsf PE=1 SV=2	8	15	8	1	744	82,6	6,95	0		0		0.792	0.826	1.902	1.825	0,374	0	22,73	8	126	7
P51150	Ras-related protein Rab-7a OS=Mus musculus GN=Rab7a PE=1 SV=2	1	2	1	1	207	23,5	6,70	0		0		0.791	1.031	1.473	1.13	0,136	0	3,04	1	39	1
P57780	Alpha-actinin-4 OS=Mus musculus GN=Actn4 PE=1 SV=1	2	3	2	1	912	104,9	5,41	0		0		0.791	0.686	1.674	1.93	0,071	0	3,88	2	18	1
D3YWJ3	40S ribosomal protein S2 OS=Mus musculus GN=Rps2 PE=1 SV=1	1	2	1	1	302	32,1	9,92	0		0		0.791	1.016	1.207	0.939	0,11	0	2,89	1	29	1
P14211	Calreticulin OS=Mus musculus GN=Calr PE=1 SV=1	3	7	3	1	416	48,0	4,49	0		0		0.789	0.809	1.616	1.577	0,259	0	9,48	3	82	2
P62281	40S ribosomal protein S11 OS=Mus musculus GN=Rps11 PE=1 SV=3	1	2	1	1	158	18,4	10,30	0		0		0.788	0.743	0.897	0.951	0,194	0	2,65	1	29	1
P15105	Glutamine synthetase OS=Mus musculus GN=Glul PE=1 SV=6	12	50	12	1	373	42,1	7,08	0		0		0.788	1.018	1.392	1.077	4248	0	63,02	11	587	11
E0CYV0	Protein-L-isoaspartate O-methyltransferase OS=Mus musculus GN=Pcmt1 PE=1 SV=1	1	2	1	1	286	30,4	7,24	0		0		0.788	0.828	1.568	1.491	0,116	0	2,90	1	24	1
Q5SZA3	Histone cluster 1, H1c OS=Mus musculus GN=Hist1h1c PE=2 SV=1	5	10	1	1	212	21,3	11,00	0		0		0.788	0.95	10.817	8.966	0,968	0	12,07	4	152	5
Q61598	Rab GDP dissociation inhibitor beta OS=Mus musculus GN=Gdi2 PE=1 SV=1	4	8	2	1	445	50,5	6,25	0		0		0.787	0.432	1.586	2.888	0,359	0	10,41	4	46	3
P58252	Elongation factor 2 OS=Mus musculus GN=Eef2 PE=1 SV=2	2	3	2	1	858	95,3	6,83	0		0		0.784	0.583	1.364	1.833	0,076	0	1,85	2	26	1
P08553	Neurofilament medium polypeptide OS=Mus musculus GN=Nefm PE=1 SV=4	17	34	16	1	848	95,9	4,77	0		0		0.782	1.254	0.604	0.377	0,778	1	43,87	17	230	13
Q9D6F9	Tubulin beta-4A chain OS=Mus musculus GN=Tubb4a PE=1 SV=3	22	91	7	1	444	49,6	4,88	1	Deamidated [N337]	0		0.779	0.6	1.253	1.627	18573	0	181,07	22	1235	20
P68369	Tubulin alpha-1A chain OS=Mus musculus GN=Tuba1a PE=1 SV=1	21	135	7	1	451	50,1	5,06	3	Deamidated [N101; N293; N300]	0		0.778	0.648	1.378	1.656	36751	20	239,48	21	1831	19
A0A0A6YXW6	Protein Igha (Fragment) OS=Mus musculus GN=Igha PE=1 SV=1	2	4	2	1	389	42,0	4,94	0		0		0.778	0.589	1.093	1.442	0,259	0	5,60	2	69	2
Q9R062	Glycogenin-1 OS=Mus musculus GN=Gyg1 PE=1 SV=3	1	1	1	1	333	37,4	5,29	0		0		0.777	1.985	2.31	0.904	0,166	0			87	1
Q5BLJ9	60S ribosomal protein L27 OS=Mus musculus GN=Rpl27 PE=2 SV=1	3	9	3	1	136	15,8	10,56	0		0		0.777	1.688	0.9	0.414	1512	0	9,19	3	65	3
Q3U1N0	Coronin OS=Mus musculus GN=Coro1a PE=2 SV=1	3	5	3	1	461	51,0	6,48	0		0		0.776	0.512	1.538	2.33	0,28	0	4,04	3	42	2
Q8VDN2	Sodium/potassium-transporting ATPase subunit alpha-1 OS=Mus musculus GN=Atp1a1 PE=1 SV=1	13	39	6	1	1023	112,9	5,45	4	Deamidated [N395; N405; N439; N638]	0		0.775	0.879	1.377	1.214	0,951	0	64,51	13	666	10
Q99KI0	Aconitate hydratase, mitochondrial OS=Mus musculus GN=Aco2 PE=1 SV=1	10	21	10	1	780	85,4	7,93	0		0		0.773	0.579	1.588	2.121	0,613	0	18,07	10	131	9
Q52KC1	Eukaryotic translation initiation factor 4A2 OS=Mus musculus GN=Eif4a2 PE=2 SV=1	3	8	3	1	407	46,4	5,48	0		0		0.772	0.984	1.458	1.143	0,269	0	11,26	3	85	3
Q91XV3	Brain acid soluble protein 1 OS=Mus musculus GN=Basp1 PE=1 SV=3	9	22	9	1	226	22,1	4,51	1	Deamidated [N15]	0		0.771	0.284	1.194	3.237	4179	0	20,17	9	189	9
Q548L4	Glutamate decarboxylase OS=Mus musculus GN=Gad2 PE=2 SV=1	1	1	1	1	585	65,2	6,90	0		0		0.771	0.774	0.655	0.652	0,066	0	0,00	1
A0A075B5P2	Protein Igkc (Fragment) OS=Mus musculus GN=Igkc PE=1 SV=1	1	2	1	1	107	11,9	5,41	0		0		0.769	0.59	2.469	3.216	0,334	0	2,46	1	30	1
Q80YX1	Tenascin OS=Mus musculus GN=Tnc PE=1 SV=1	1	2	1	1	2110	231,7	4,89	0		0		0.768	2.749	1.473	0.412	0,019	0	0,00	1	30	1
V9GX76	Unconventional myosin-VI OS=Mus musculus GN=Myo6 PE=1 SV=1	2	4	2	1	1294	149,1	8,46	1	Deamidated [N533]	0		0.768	2.143	0.794	0.285	0,045	0	4,17	2	40	2
P63163	Small nuclear ribonucleoprotein-associated protein N OS=Mus musculus GN=Snrpn PE=2 SV=1	2	4	2	1	240	24,6	11,19	0		0		0.766	1.948	0.612	0.241	0,334	0	5,58	2	27	2
S4R1P5	Dystonin OS=Mus musculus GN=Dst PE=1 SV=1	32	57	1	1	7717	870,0	5,45	0		0		0.765	1.099	0.892	0.621	0,144	31	74,78	31	544	20
P60766	Cell division control protein 42 homolog OS=Mus musculus GN=Cdc42 PE=1 SV=2	1	2	1	1	191	21,2	6,55	0		0		0.765	0.577	0.982	1.3	0,233	0	2,18	1	25	1
Q9CZ13	Cytochrome b-c1 complex subunit 1, mitochondrial OS=Mus musculus GN=Uqcrc1 PE=1 SV=2	2	4	2	1	480	52,8	6,21	0		0		0.764	0.438	1.363	2.378	0,172	0	2,16	2	40	2
P61264	Syntaxin-1B OS=Mus musculus GN=Stx1b PE=1 SV=1	4	12	4	1	288	33,2	5,38	0		0		0.764	1.051	1.414	1.029	0,688	0	19,07	4	216	4
P40336	Vacuolar protein sorting-associated protein 26A OS=Mus musculus GN=Vps26a PE=1 SV=1	1	1	1	1	327	38,1	6,57	0		0		0.76	0.881	1.562	1.348	0,096	0	2,23	1
B2RTL5	Aldehyde dehydrogenase family 1, subfamily A7 OS=Mus musculus GN=Aldh1a7 PE=2 SV=1	1	1	1	1	501	54,6	7,71	0		0		0.76	1.053	1.663	1.199	0,075	0	2,12	1
E9Q455	Tropomyosin alpha-1 chain OS=Mus musculus GN=Tpm1 PE=1 SV=1	2	2	1	1	251	28,7	4,79	0		0		0.759	1.079	1.78	1.252	0,202	1	2,74	2
Q9Z2T6	Keratin, type II cuticular Hb5 OS=Mus musculus GN=Krt85 PE=2 SV=2	2	3	1	1	507	55,7	6,42	0		0		0.758	0.66	2.37	2.725	0,116	0	5,42	2	22	1
Q9CZU6	Citrate synthase, mitochondrial OS=Mus musculus GN=Cs PE=1 SV=1	2	4	2	1	464	51,7	8,57	0		0		0.757	1.052	2.434	1.753	0,166	0	7,22	2	62	2
P62858	40S ribosomal protein S28 OS=Mus musculus GN=Rps28 PE=1 SV=1	1	2	1	1	69	7,8	10,70	0		0		0.757	0.574	1.794	2.364	0,585	0	2,86	1	33	1
P26883	Peptidyl-prolyl cis-trans isomerase FKBP1A OS=Mus musculus GN=Fkbp1a PE=1 SV=2	2	6	2	1	108	11,9	8,16	0		0		0.755	0.461	2.87	4.695	1371	0	3,99	1	200	2
P53395	Lipoamide acyltransferase component of branched-chain alpha-keto acid dehydrogenase complex, mitochondrial OS=Mus musculus GN=Dbt PE=1 SV=2	3	4	3	1	482	53,2	8,60	0		0		0.755	1.263	0.798	0.477	0,199	0	0,00	3	27	1
Q61838	Alpha-2-macroglobulin OS=Mus musculus GN=A2m PE=1 SV=3	3	6	3	1	1495	165,7	6,68	0		0		0.754	1.32	1.893	1.082	0,087	0	2,56	3	90	3
Q3TLP8	RAS-related C3 botulinum substrate 1, isoform CRA_a OS=Mus musculus GN=Rac1 PE=1 SV=1	1	2	1	1	211	23,4	8,69	0		0		0.753	0.946	0.693	0.552	0,179	0	4,33	1	48	1
Q9JHU4	Cytoplasmic dynein 1 heavy chain 1 OS=Mus musculus GN=Dync1h1 PE=1 SV=2	56	125	56	1	4644	531,7	6,42	1	Deamidated [N1136]	0		0.753	1.48	0.933	0.475	0,504	0	178,47	56	1111	50
S4R249	Ankyrin-2 OS=Mus musculus GN=Ank2 PE=1 SV=1	5	10	5	1	3926	428,8	5,17	0		0		0.753	1.169	1.025	0.66	0,045	0	11,83	5	104	5
Q9EQF6	Dihydropyrimidinase-related protein 5 OS=Mus musculus GN=Dpysl5 PE=1 SV=1	3	5	3	1	564	61,5	7,09	0		0		0.746	0.897	0.846	0.703	0,194	0	3,47	3	67	2
F6TYB7	Myelin basic protein (Fragment) OS=Mus musculus GN=Mbp PE=1 SV=1	7	75	1	1	191	21,2	10,73	1	Deamidated [N145]	0		0.745	1.776	0.796	0.334	4012	0	79,15	7	816	6
Q9WUM4	Coronin-1C OS=Mus musculus GN=Coro1c PE=1 SV=2	2	3	2	1	474	53,1	7,08	0		0		0.744	1.269	1.281	0.751	0,172	0	3,69	2	0	1
Q9WUB3	Glycogen phosphorylase, muscle form OS=Mus musculus GN=Pygm PE=1 SV=3	4	7	3	1	842	97,2	7,11	0		0		0.744	1.374	1.957	1.06	0,15	0	10,19	4	50	3
Q8VCE0	Sodium/potassium-transporting ATPase subunit alpha OS=Mus musculus GN=Atp1a3 PE=1 SV=1	28	87	18	1	1053	115,9	5,64	2	Deamidated [N628; N639]	0		0.74	0.899	1.39	1.143	3642	12	146,21	28	1159	23
P17427	AP-2 complex subunit alpha-2 OS=Mus musculus GN=Ap2a2 PE=1 SV=2	9	17	6	1	938	104,0	6,93	2	Deamidated [N883; N886]	0		0.739	1.948	0.978	0.371	0,376	3	20,44	9	123	6
Q8CI94	Glycogen phosphorylase, brain form OS=Mus musculus GN=Pygb PE=1 SV=3	9	17	8	1	843	96,7	6,73	0		0		0.737	0.94	1.385	1.085	0,376	1	24,78	9	188	8
Q3U2G2	Heat shock 70 kDa protein 4 OS=Mus musculus GN=Hspa4 PE=1 SV=1	2	4	2	1	842	94,1	5,21	0		0		0.736	0.505	1.24	1.806	0,077	0	4,36	2	83	2
P35486	Pyruvate dehydrogenase E1 component subunit alpha, somatic form, mitochondrial OS=Mus musculus GN=Pdha1 PE=1 SV=1	4	8	4	1	390	43,2	8,19	0		0		0.735	0.734	1.239	1.24	0,346	0	9,28	4	109	4
Q9JLM8	Serine/threonine-protein kinase DCLK1 OS=Mus musculus GN=Dclk1 PE=1 SV=1	1	2	1	1	756	84,1	8,87	2	Deamidated [N664; N671]	0		0.731	2.736	1.202	0.321	0,047	0	0,00	1	26	1
Q5SXR6	Clathrin heavy chain OS=Mus musculus GN=Cltc PE=1 SV=1	18	44	18	1	1679	191,9	5,69	0		0		0.73	0.621	1.287	1.512	0,473	0	52,55	18	523	15
Q8C522	Endonuclease domain-containing 1 protein OS=Mus musculus GN=Endod1 PE=1 SV=2	9	19	9	1	501	55,2	6,16	0		0		0.729	2.031	1.321	0.474	1043	0	22,85	9	188	8
Q9JKC6	Cell cycle exit and neuronal differentiation protein 1 OS=Mus musculus GN=Cend1 PE=1 SV=1	1	2	1	1	149	15,0	8,97	0		0		0.725	0.269	1.468	3.964	0,292	0	2,07	1	39	1
B2RTM0	Histone H4 OS=Mus musculus GN=Hist2h4 PE=2 SV=1	5	17	5	1	103	11,4	11,36	0		0		0.725	0.753	1.264	1.216	20544	0	29,29	5	163	4
P63276	40S ribosomal protein S17 OS=Mus musculus GN=Rps17 PE=1 SV=2	1	2	1	1	135	15,5	9,85	0		0		0.724	0.865	1.818	1.523	0,334	0	3,11	1	32	1
Q62261	Spectrin beta chain, non-erythrocytic 1 OS=Mus musculus GN=Sptbn1 PE=1 SV=2	28	53	28	1	2363	274,1	5,58	0		0		0.724	0.885	1.201	0.982	0,425	0	69,67	28	552	25
A2AUK5	Band 4.1-like protein 1 OS=Mus musculus GN=Epb41l1 PE=1 SV=1	5	8	5	1	879	98,3	5,66	0		0		0.722	0.838	0.904	0.78	0,201	0	6,23	5	53	3
Q8BVI4	Dihydropteridine reductase OS=Mus musculus GN=Qdpr PE=1 SV=2	2	4	2	1	241	25,6	7,81	0		0		0.72	0.478	2.536	3.815	0,311	0	6,33	2	92	2
P47857	ATP-dependent 6-phosphofructokinase, muscle type OS=Mus musculus GN=Pfkm PE=1 SV=3	7	13	5	1	780	85,2	8,00	1	Deamidated [N407]	0		0.72	0.824	1.736	1.517	0,372	2	18,02	7	159	6
P60202	Myelin proteolipid protein OS=Mus musculus GN=Plp1 PE=1 SV=2	6	30	6	1	277	30,1	8,35	0		0		0.719	0.77	1.158	1.081	2415	0	44,33	5	418	5
E9Q7Q3	Tropomyosin alpha-3 chain OS=Mus musculus GN=Tpm3 PE=1 SV=1	2	2	1	1	248	28,7	4,72	0		0		0.718	1.131	4.331	2.751	0,222	0	4,55	2
Q5SYD0	Unconventional myosin-Id OS=Mus musculus GN=Myo1d PE=1 SV=1	2	4	2	1	1006	116,0	9,41	0		0		0.718	1.013	1.091	0.773	0,055	0	5,87	2	50	2
Q9QWL7	Keratin, type I cytoskeletal 17 OS=Mus musculus GN=Krt17 PE=1 SV=3	3	6	1	1	433	48,1	5,06	0		0		0.71	4.351	4.988	0.814	0,205	0	9,29	3	83	3
P84078	ADP-ribosylation factor 1 OS=Mus musculus GN=Arf1 PE=1 SV=2	2	4	2	1	181	20,7	6,80	0		0		0.71	0.966	1.352	0.994	0,359	0	6,03	2	48	2
P43274	Histone H1.4 OS=Mus musculus GN=Hist1h1e PE=1 SV=2	7	14	2	1	219	22,0	11,11	0		0		0.71	0.256	2.24	6.212	1448	0	22,11	6	165	6
Q9WV92	Band 4.1-like protein 3 OS=Mus musculus GN=Epb41l3 PE=1 SV=1	10	21	1	1	929	103,3	5,31	0		0		0.709	0.948	0.789	0.59	0,403	9	20,35	10	123	9
G5E924	Heterogeneous nuclear ribonucleoprotein L (Fragment) OS=Mus musculus GN=Hnrnpl PE=1 SV=1	2	2	2	1	615	66,9	8,18	0		0		0.708	1.059	1.636	1.093	0,133	0	2,06	2
P63318	Protein kinase C gamma type OS=Mus musculus GN=Prkcg PE=1 SV=1	3	5	2	1	697	78,3	7,46	0		0		0.707	1.476	1.304	0.624	0,166	1	8,24	3	105	2
Q9CZY3	Ubiquitin-conjugating enzyme E2 variant 1 OS=Mus musculus GN=Ube2v1 PE=1 SV=1	1	1	1	1	147	16,3	7,96	0		0		0.707	3.89	2.33	0.423	0,179	0			37	1
P48771	Cytochrome c oxidase subunit 7A2, mitochondrial OS=Mus musculus GN=Cox7a2 PE=1 SV=2	1	2	1	1	83	9,3	10,27	0		0		0.706	0.886	1.573	1.253	0,389	0	3,10	1	21	1
Q3TI05	Chaperonin containing Tcp1, subunit 6a (Zeta) OS=Mus musculus GN=Cct6a PE=2 SV=1	2	4	2	1	531	58,0	7,08	0		0		0.706	1.814	1.261	0.491	0,125	0	6,14	2	41	2
B2RRX2	Serine/threonine-protein phosphatase OS=Mus musculus GN=Ppp3ca PE=2 SV=1	5	8	5	1	521	58,6	5,86	2	Deamidated [N508; N513]	0		0.704	0.796	1.464	1.294	0,389	0	6,36	5	55	3
Q9D0M3	Cytochrome c1, heme protein, mitochondrial OS=Mus musculus GN=Cyc1 PE=1 SV=1	1	1	1	1	325	35,3	9,16	0		0		0.701	2.935	1.764	0.421	0,116	0	0,00	1
P56399	Ubiquitin carboxyl-terminal hydrolase 5 OS=Mus musculus GN=Usp5 PE=1 SV=1	5	9	5	1	858	95,8	5,01	0		0		0.701	0.872	1.973	1.586	0,253	0	10,96	5	69	4
Q543Y7	Putative uncharacterized protein OS=Mus musculus GN=Pacsin1 PE=2 SV=1	4	8	4	1	441	50,5	5,24	0		0		0.7	0.471	2.44	3.629	0,311	0	7,42	4	50	4
Q9DCD0	6-phosphogluconate dehydrogenase, decarboxylating OS=Mus musculus GN=Pgd PE=1 SV=3	1	2	1	1	483	53,2	7,23	0		0		0.693	0.81	2.894	2.476	0,068	0	2,38	1	18	1
A0A0A0MQA5	Tubulin alpha chain (Fragment) OS=Mus musculus GN=Tuba4a PE=1 SV=1	17	121	3	1	477	52,9	5,19	3	Deamidated [N130; N322; N329]	0		0.693	1.516	1.353	0.619	16783	0	199,41	17	1481	15
P46097	Synaptotagmin-2 OS=Mus musculus GN=Syt2 PE=1 SV=1	2	3	2	1	422	47,2	7,99	0		0		0.689	0.93	1.006	0.746	0,194	0	6,28	2	40	1
P39053	Dynamin-1 OS=Mus musculus GN=Dnm1 PE=1 SV=2	15	34	12	1	867	97,7	7,74	2	Deamidated [N222; N642]	0		0.689	0.805	1.088	0.931	0,764	3	52,67	13	432	12
Q9Z1G4	V-type proton ATPase 116 kDa subunit a isoform 1 OS=Mus musculus GN=Atp6v0a1 PE=1 SV=3	5	12	5	1	839	96,4	6,76	0		0		0.688	0.669	1.947	2.005	0,278	0	14,46	5	114	5
Q9CX86	Heterogeneous nuclear ribonucleoprotein A0 OS=Mus musculus GN=Hnrnpa0 PE=1 SV=1	1	2	1	1	305	30,5	9,31	0		0		0.688	0.338	1.009	2.055	0,136	0	2,48	1	36	1
P26645	Myristoylated alanine-rich C-kinase substrate OS=Mus musculus GN=Marcks PE=1 SV=2	1	2	1	1	309	29,6	4,34	0		0		0.682	0.273	2.609	6.515	0,179	0	3,05	1	49	1
Q78ZJ8	MCG22989, isoform CRA_b OS=Mus musculus GN=Rab11b PE=2 SV=1	3	4	3	1	218	24,5	5,94	0		0		0.681	0.807	2.07	1.747	0,438	0	5,90	2	52	2
Q8R001	Microtubule-associated protein RP/EB family member 2 OS=Mus musculus GN=Mapre2 PE=1 SV=1	2	2	2	1	326	36,9	5,38	1	Deamidated [N247]	0		0.68	1.047	1.846	1.198	0,259	0	4,98	2
P11798	Calcium/calmodulin-dependent protein kinase type II subunit alpha OS=Mus musculus GN=Camk2a PE=1 SV=2	26	174	22	1	478	54,1	7,08	5	Deamidated [N249; N324; N335; N363; N406]	7	Phospho [T286; S330; S331; S333; T334; T336; T337]	0.677	0.875	0.818	0.633	26617	3	167,38	25	1553	19
Q3UNV7	Putative uncharacterized protein OS=Mus musculus GN=Mlf2 PE=2 SV=1	2	2	2	1	247	28,0	6,98	0		0		0.675	1.373	2.778	1.367	0,389	0	4,01	2
E9Q401	Ryanodine receptor 2 OS=Mus musculus GN=Ryr2 PE=1 SV=1	16	26	16	1	4966	564,5	6,09	0		0		0.675	1.689	1.165	0.466	0,118	0	24,10	16	127	10
Q9D051	Pyruvate dehydrogenase E1 component subunit beta, mitochondrial OS=Mus musculus GN=Pdhb PE=1 SV=1	1	2	1	1	359	38,9	6,87	0		0		0.674	0.753	1.345	1.205	0,129	0	3,37	1	42	1
Q3UMU9	Hepatoma-derived growth factor-related protein 2 OS=Mus musculus GN=Hdgfrp2 PE=1 SV=1	1	2	1	1	669	74,2	8,66	0		0		0.674	0.69	1.66	1.622	0,046	0	2,30	1	37	1
Q9Z2I9	Succinate--CoA ligase [ADP-forming] subunit beta, mitochondrial OS=Mus musculus GN=Sucla2 PE=1 SV=2	2	3	2	1	463	50,1	7,01	0		0		0.674	0.797	1.691	1.429	0,125	0	2,85	1	34	2
P14148	60S ribosomal protein L7 OS=Mus musculus GN=Rpl7 PE=1 SV=2	2	7	2	1	270	31,4	10,89	0		0		0.673	1.449	1.5	0.697	0,413	0	6,26	2	55	2
P19001	Keratin, type I cytoskeletal 19 OS=Mus musculus GN=Krt19 PE=1 SV=1	1	2	1	1	403	44,5	5,39	0		0		0.672	3.598	3.026	0.565	0,064	0	2,37	1	25	1
Q922J6	Tetraspanin-2 OS=Mus musculus GN=Tspan2 PE=1 SV=1	1	2	1	1	221	24,2	7,96	0		0		0.672	0.417	1.015	1.635	0,194	0	3,12	1	37	1
P62317	Small nuclear ribonucleoprotein Sm D2 OS=Mus musculus GN=Snrpd2 PE=3 SV=1	6	15	6	1	118	13,5	9,91	1	Deamidated [N25]	0		0.67	1.127	1.331	0.791	4995	0	12,55	6	65	6
O70318	Band 4.1-like protein 2 OS=Mus musculus GN=Epb41l2 PE=1 SV=2	1	2	1	1	988	109,9	5,43	0		0		0.667	1.31	0.931	0.474	0,031	0	3,15	1	49	1
Q923T9	Calcium/calmodulin-dependent protein kinase type II subunit gamma OS=Mus musculus GN=Camk2g PE=1 SV=1	14	65	6	1	529	59,6	7,58	0		0		0.666	0.927	0.556	0.399	2621	0	106,84	13	879	12
A0A0G2JFT8	Protein RUFY3 OS=Mus musculus GN=Rufy3 PE=1 SV=1	1	2	1	1	669	74,7	6,19	0		0		0.666	0.372	1.328	2.374	0,045	0	0,00	1	40	1
Q3UHL1	CaM kinase-like vesicle-associated protein OS=Mus musculus GN=Camkv PE=1 SV=2	1	2	1	1	512	54,8	5,54	0		0		0.662	1.251	1.152	0.609	0,083	0	4,60	1	78	1
P62305	Small nuclear ribonucleoprotein E OS=Mus musculus GN=Snrpe PE=1 SV=1	1	2	1	1	92	10,8	9,44	0		0		0.661	1.322	2.004	1.002	0,468	0	2,85	1	47	1
Q5DQJ3	Capping protein (Actin filament) muscle Z-line, alpha 2, isoform CRA_c OS=Mus musculus GN=Capza2 PE=2 SV=1	5	8	5	1	286	32,9	5,85	0		0		0.659	1.061	1.45	0.9	0,778	0	5,77	4	129	4
Q7TSJ2	Microtubule-associated protein 6 OS=Mus musculus GN=Map6 PE=1 SV=2	8	18	8	1	906	96,4	9,50	0		0		0.657	0.732	1.776	1.596	0,334	0	12,40	8	135	6
Q9Z1B3	1-phosphatidylinositol 4,5-bisphosphate phosphodiesterase beta-1 OS=Mus musculus GN=Plcb1 PE=1 SV=2	6	11	6	1	1216	138,3	6,13	0		0		0.655	1.119	1.127	0.659	0,233	0	7,24	5	76	3
Q3UYK6	Amino acid transporter OS=Mus musculus GN=Slc1a2 PE=2 SV=1	5	16	5	1	572	62,0	6,68	2	Deamidated [N8; N205]	0		0.655	0.845	1.89	1.465	0,585	0	18,60	4	236	5
B2RXY7	Carbonyl reductase 1 OS=Mus musculus GN=Cbr1 PE=2 SV=1	2	3	2	1	277	30,6	8,31	0		0		0.654	0.894	2.462	1.802	0,245	0	0,00	1	27	1
P52480-2	Isoform M1 of Pyruvate kinase PKM OS=Mus musculus GN=Pkm	19	31	1	1	531	57,9	7,14	1	Deamidated [N350]	0		0.652	1.105	1.218	0.719	2,7	0			845	19
Q3TXU4	Apolipoprotein E, isoform CRA_h OS=Mus musculus GN=Apoe PE=2 SV=1	6	15	6	1	311	35,8	5,68	0		0		0.652	3.577	7.512	1.369	0,957	0	14,77	6	110	5
P62715	Serine/threonine-protein phosphatase 2A catalytic subunit beta isoform OS=Mus musculus GN=Ppp2cb PE=1 SV=1	1	3	1	1	309	35,6	5,43	2	Deamidated [N229; N232]	0		0.652	3.674	1.938	0.344	0,233	0	2,50	1	38	1
P80313	T-complex protein 1 subunit eta OS=Mus musculus GN=Cct7 PE=1 SV=1	2	4	2	1	544	59,6	7,84	0		0		0.651	0.496	0.909	1.193	0,125	0	6,15	2	65	2
P61255	60S ribosomal protein L26 OS=Mus musculus GN=Rpl26 PE=1 SV=1	2	3	2	1	145	17,2	10,55	0		0		0.648	0.644	1.073	1.08	0,52	0	2,29	2	24	1
Q4FJX4	Csrp1 protein OS=Mus musculus GN=Csrp1 PE=2 SV=1	3	8	3	1	193	20,6	8,57	0		0		0.648	1.375	1.851	0.872	0,719	0	8,65	3	116	2
Q8VEK3	Heterogeneous nuclear ribonucleoprotein U OS=Mus musculus GN=Hnrnpu PE=1 SV=1	3	6	3	1	800	87,9	6,24	1	Deamidated [N270]	0		0.647	1.305	1.37	0.679	0,131	0	7,52	3	56	3
Q3UAD6	Heat shock protein 90kDa beta (Grp94), member 1 OS=Mus musculus GN=Hsp90b1 PE=2 SV=1	6	10	5	1	802	92,4	4,82	0		0		0.645	0.907	1.462	1.04	0,274	0	14,20	6	95	4
Q9QUM9	Proteasome subunit alpha type-6 OS=Mus musculus GN=Psma6 PE=1 SV=1	17	50	17	1	246	27,4	6,76	0		0		0.643	1.112	0.89	0.514	16783	0	95,76	15	775	13
P47757	F-actin-capping protein subunit beta OS=Mus musculus GN=Capzb PE=1 SV=3	1	2	1	1	277	31,3	5,74	0		0		0.642	0.92	1.641	1.145	0,116	0	3,23	1	41	1
Q9R1P1	Proteasome subunit beta type-3 OS=Mus musculus GN=Psmb3 PE=1 SV=1	5	16	5	1	205	22,9	6,55	0		0		0.642	1.162	1.239	0.685	2981	0	32,10	5	176	4
P12382	ATP-dependent 6-phosphofructokinase, liver type OS=Mus musculus GN=Pfkl PE=1 SV=4	5	11	2	1	780	85,3	7,17	0		0		0.639	1.544	2.313	0.958	0,318	1	20,79	5	188	4
Q8BMS1	Trifunctional enzyme subunit alpha, mitochondrial OS=Mus musculus GN=Hadha PE=1 SV=1	1	1	1	1	763	82,6	9,14	0		0		0.638	1.458	3.211	1.406	0,043	0	0,00	1
E9PYH0	Versican core protein OS=Mus musculus GN=Vcan PE=1 SV=1	14	75	14	1	3354	366,7	4,63	3	Deamidated [N88; N90; N289]	0		0.632	1.104	3.976	2.276	0,404	0	118,51	14	944	14
P27773	Protein disulfide-isomerase A3 OS=Mus musculus GN=Pdia3 PE=1 SV=2	3	5	3	1	505	56,6	6,21	0		0		0.632	1.396	1.266	0.573	0,184	0	6,04	3	56	2
Q8BG05	Heterogeneous nuclear ribonucleoprotein A3 OS=Mus musculus GN=Hnrnpa3 PE=1 SV=1	3	4	3	1	379	39,6	9,01	0		0		0.628	0.917	1.78	1.218	0,304	0	5,42	3	25	1
P00920	Carbonic anhydrase 2 OS=Mus musculus GN=Ca2 PE=1 SV=4	4	8	4	1	260	29,0	7,01	1	Deamidated [N67]	0		0.626	1.025	3.003	1.834	1154	0	5,85	3	74	4
E9QAX2	Unconventional myosin-XVIIIa OS=Mus musculus GN=Myo18a PE=1 SV=1	1	2	1	1	2083	235,7	6,07	0		0		0.625	0.932	0.983	0.66	0,015	0	0,00	1	22	1
P19246	Neurofilament heavy polypeptide OS=Mus musculus GN=Nefh PE=1 SV=3	7	12	6	1	1090	116,9	5,81	0		0		0.623	1.27	1.03	0.505	0,163	0	16,23	7	134	5
P17426	AP-2 complex subunit alpha-1 OS=Mus musculus GN=Ap2a1 PE=1 SV=1	8	17	5	1	977	107,6	7,03	0		0		0.623	1.085	0.987	0.566	0,362	0	25,53	8	181	7
Q68FL4	Putative adenosylhomocysteinase 3 OS=Mus musculus GN=Ahcyl2 PE=1 SV=1	2	4	2	1	613	66,9	7,36	0		0		0.619	0.368	1.485	2.494	0,122	0	5,20	2	77	2
Q2PFD7	PH and SEC7 domain-containing protein 3 OS=Mus musculus GN=Psd3 PE=1 SV=2	2	3	2	1	1037	114,7	6,24	0		2	Phospho [S1003; S1009]	0.615	1.487	1.473	0.609	0,068	0	2,53	2	31	1
Q3UY21	Myelin-oligodendrocyte glycoprotein OS=Mus musculus GN=Mog PE=1 SV=1	2	6	2	1	247	28,4	7,96	0		0		0.614	0.854	1.821	1.309	0,274	0	9,85	2	74	2
P10637-3	Isoform Tau-B of Microtubule-associated protein tau OS=Mus musculus GN=Mapt	5	16	1	1	364	38,2	9,33	1	Deamidated [N44]	0		0.611	3.212	4.524	0.86	0,905	0			422	5
Q8BFZ9	Erlin-2 OS=Mus musculus GN=Erlin2 PE=1 SV=1	3	6	3	1	340	37,8	5,50	0		0		0.61	0.964	1.076	0.681	0,445	0	11,66	3	78	1
E9PVP0	PCTP-like protein OS=Mus musculus GN=Stard10 PE=1 SV=1	1	2	1	1	364	40,1	8,95	0		0		0.609	0.537	0.778	0.882	0,11	0	0,00	1	29	1
Q8R0Y6	Cytosolic 10-formyltetrahydrofolate dehydrogenase OS=Mus musculus GN=Aldh1l1 PE=1 SV=1	3	5	3	1	902	98,6	5,91	0		0		0.608	1.275	2.174	1.036	0,114	0	7,98	3	96	2
Q61282	Aggrecan core protein OS=Mus musculus GN=Acan PE=1 SV=2	6	21	6	1	2132	221,8	4,30	0		0		0.607	1.095	4.049	2.244	0,243	0	36,10	6	308	5
O09061	Proteasome subunit beta type-1 OS=Mus musculus GN=Psmb1 PE=1 SV=1	7	39	7	1	240	26,4	7,81	0		0		0.599	1.157	1.237	0.641	4623	0	68,72	7	508	6
Q542X7	Chaperonin subunit 2 (Beta), isoform CRA_a OS=Mus musculus GN=Cct2 PE=2 SV=1	2	4	2	1	535	57,4	6,40	0		0		0.597	0.699	1.584	1.355	0,119	0	2,92	2	58	2
O55143	Sarcoplasmic/endoplasmic reticulum calcium ATPase 2 OS=Mus musculus GN=Atp2a2 PE=1 SV=2	5	9	5	1	1044	114,8	5,34	0		0		0.591	1.18	1.68	0.842	0,184	0	5,32	4	59	3
Q5FWI9	Adaptor protein complex AP-2, mu1 OS=Mus musculus GN=Ap2m1 PE=2 SV=1	5	8	5	1	435	49,6	9,54	0		0		0.587	0.876	1.17	0.785	0,403	0	8,32	5	84	3
Q7M6W1	Reticulon OS=Mus musculus GN=Rtn1 PE=1 SV=1	2	3	1	1	208	23,5	8,91	0		0		0.587	0.705	2.246	1.87	0,425	0	3,89	1	54	2
P55066	Neurocan core protein OS=Mus musculus GN=Ncan PE=2 SV=1	7	24	7	1	1268	137,1	5,72	0		0		0.585	1.12	3.037	1.586	0,359	0	25,58	7	274	6
Q8BYI9	Tenascin-R OS=Mus musculus GN=Tnr PE=1 SV=2	24	74	24	1	1358	149,5	4,94	6	Deamidated [N55; N198; N278; N869; N874; N1322]	6	Phospho [S52; S53; Y54; T56; S57; S58]	0.584	1.227	1.703	0.809	1436	0	96,60	24	931	23
Q9JLZ3	Methylglutaconyl-CoA hydratase, mitochondrial OS=Mus musculus GN=Auh PE=1 SV=1	1	2	1	1	314	33,4	9,51	0		0		0.58	0.596	1.714	1.669	0,096	0	0,00	1	19	1
P62307	Small nuclear ribonucleoprotein F OS=Mus musculus GN=Snrpf PE=1 SV=1	2	5	2	1	86	9,7	4,67	0		0		0.58	2.066	0.519	0.146	1512	0	6,89	1	119	2
Q544E3	Phosphatidylinositol-4-phosphate 5-kinase, type II, alpha OS=Mus musculus GN=Pip4k2a PE=2 SV=1	2	2	2	1	405	46,1	6,99	0		0		0.579	0.922	1.552	0.975	0,179	0	0,00	1	60	1
P48036	Annexin A5 OS=Mus musculus GN=Anxa5 PE=1 SV=1	1	2	1	1	319	35,7	4,96	0		0		0.573	0.339	1.795	3.036	0,086	0	2,72	1	34	1
P31324	cAMP-dependent protein kinase type II-beta regulatory subunit OS=Mus musculus GN=Prkar2b PE=1 SV=3	1	2	1	1	416	46,1	4,98	0		0		0.572	0.909	1.608	1.012	0,083	0	4,35	1	42	1
Q99M71	Mammalian ependymin-related protein 1 OS=Mus musculus GN=Epdr1 PE=2 SV=1	2	4	2	1	224	25,5	7,58	0		0		0.571	1.272	1.587	0.712	0,359	0	5,60	2	44	2
P70202	Latexin OS=Mus musculus GN=Lxn PE=1 SV=2	1	2	1	1	222	25,5	5,74	0		0		0.57	0.703	1.121	0.909	0,233	0	0,00	1	31	1
P12023	Amyloid beta A4 protein OS=Mus musculus GN=App PE=1 SV=3	1	2	1	1	770	86,7	4,79	0		0		0.57	14.021	10.645	0.432	0,049	0	3,18	1	37	1
Q9QUP5	Hyaluronan and proteoglycan link protein 1 OS=Mus musculus GN=Hapln1 PE=1 SV=1	11	33	11	1	356	40,5	7,80	2	Deamidated [N38; N58]	0		0.568	1.227	3.997	1.85	2162	0	61,53	11	537	11
Q04690	Neurofibromin OS=Mus musculus GN=Nf1 PE=1 SV=1	1	2	1	1	2841	319,4	7,39	0		0		0.566	1.722	7.567	2.489	0,013	0	2,22	1	20	1
Q9CU62	Structural maintenance of chromosomes protein 1A OS=Mus musculus GN=Smc1a PE=1 SV=4	1	2	1	1	1233	143,1	7,64	0		0		0.566	1.138	0.757	0.376	0,022	0	2,25	1	47	1
Q9QYC0	Alpha-adducin OS=Mus musculus GN=Add1 PE=1 SV=2	3	4	3	1	735	80,6	5,90	0		0		0.564	0.437	2.926	3.773	0,179	0	2,59	3	35	1
Q9ESM3	Hyaluronan and proteoglycan link protein 2 OS=Mus musculus GN=Hapln2 PE=1 SV=1	9	16	9	1	341	37,9	9,09	1	Deamidated [N88]	0		0.563	0.973	5.11	2.956	1371	0	31,27	9	199	4
Q5BLK0	MCG18564, isoform CRA_a OS=Mus musculus GN=Rpl12 PE=2 SV=1	1	2	1	1	165	17,8	9,42	0		0		0.56	1.948	1.528	0.44	0,212	0	3,02	1	30	1
P31650	Sodium- and chloride-dependent GABA transporter 3 OS=Mus musculus GN=Slc6a11 PE=1 SV=2	1	4	1	1	627	69,9	6,98	0		0		0.56	0.366	1.42	2.176	0,172	0	4,55	1	52	1
Q9R1P0	Proteasome subunit alpha type-4 OS=Mus musculus GN=Psma4 PE=1 SV=1	7	26	7	1	261	29,5	7,72	2	Deamidated [N166; N167]	0		0.56	0.861	1.392	0.905	3437	0	53,22	7	610	6
Q9QXS1	Plectin OS=Mus musculus GN=Plec PE=1 SV=3	2	4	2	1	4691	533,9	5,96	0		0		0.559	2.138	1.992	0.521	0,012	0	7,20	2	81	2
Q9Z331	Keratin, type II cytoskeletal 6B OS=Mus musculus GN=Krt6b PE=1 SV=3	10	19	4	1	562	60,3	8,32	0		0		0.558	5.956	11.79	1.105	0,658	0	30,88	10	150	7
P09528	Ferritin heavy chain OS=Mus musculus GN=Fth1 PE=1 SV=2	18	290	18	1	182	21,1	5,88	4	Deamidated [N12; N22; N99; N126]	5	Phospho [T2; T3; S5; S7; Y13]	0.558	1.225	0.81	0.369	734642	0	310,29	16	2781	18
P11881	Inositol 1,4,5-trisphosphate receptor type 1 OS=Mus musculus GN=Itpr1 PE=1 SV=2	8	15	8	1	2749	313,0	6,04	3	Deamidated [N1243; N1248; N1251]	0		0.557	1.562	1.774	0.633	0,1	0	10,70	7	63	4
F8WHB1	Calcium-transporting ATPase OS=Mus musculus GN=Atp2b2 PE=1 SV=1	7	14	3	1	1243	136,7	5,97	0		0		0.556	0.895	1.441	0.896	0,226	4	17,49	7	105	5
P97300	Neuroplastin OS=Mus musculus GN=Nptn PE=1 SV=3	1	2	1	1	397	44,3	7,74	0		0		0.555	0.798	1.882	1.309	0,093	0	2,39	1	31	1
Q5SS83	Flotillin 2, isoform CRA_a OS=Mus musculus GN=Flot2 PE=1 SV=1	12	24	12	1	428	47,1	5,25	0		0		0.555	1.152	0.519	0.25	1075	0	43,36	11	283	11
Q91ZX7	Prolow-density lipoprotein receptor-related protein 1 OS=Mus musculus GN=Lrp1 PE=1 SV=1	9	17	9	1	4545	504,4	5,36	1	Deamidated [N2744]	0		0.554	1.208	1.368	0.627	0,074	0	20,21	8	206	7
Q3TQ70	Beta1 subnuit of GTP-binding protein OS=Mus musculus GN=Gnb1 PE=2 SV=1	7	25	3	1	340	37,4	6,00	0		0		0.549	1.468	1.987	0.743	1683	0	34,80	6	321	7
Q60692	Proteasome subunit beta type-6 OS=Mus musculus GN=Psmb6 PE=1 SV=3	6	18	6	1	238	25,4	5,11	0		0		0.547	1.252	2.359	1.03	1929	0	23,40	6	135	5
A6H611	Mitochondrial intermediate peptidase OS=Mus musculus GN=Mipep PE=1 SV=1	1	2	1	1	711	80,8	7,15	0		0		0.544	1.279	4.243	1.805	0,046	0	0,00	1	32	1
Q9CXS4	Centromere protein V OS=Mus musculus GN=Cenpv PE=1 SV=2	1	2	1	1	252	27,5	9,79	0		0		0.543	2.142	2.808	0.711	0,166	0	3,31	1	30	1
Q9Z2U0	Proteasome subunit alpha type-7 OS=Mus musculus GN=Psma7 PE=1 SV=1	11	37	11	1	248	27,8	8,46	1	Deamidated [N68]	0		0.541	1.173	0.956	0.441	2899	0	69,36	10	532	10
Q8C605	ATP-dependent 6-phosphofructokinase OS=Mus musculus GN=Pfkp PE=1 SV=1	5	12	3	1	784	85,5	6,89	0		0		0.54	1.092	1.751	0.866	0,311	0	15,62	4	235	5
P48722	Heat shock 70 kDa protein 4L OS=Mus musculus GN=Hspa4l PE=1 SV=2	1	2	1	1	838	94,3	5,74	0		0		0.54	0.417	1.034	1.338	0,037	0	2,16	1	36	1
P63011	Ras-related protein Rab-3A OS=Mus musculus GN=Rab3a PE=1 SV=1	6	13	4	1	220	25,0	5,03	0		0		0.539	0.834	1.565	1.011	1254	2	17,76	6	157	5
A0A0G2JGS4	Calcium/calmodulin-dependent protein kinase type II subunit delta OS=Mus musculus GN=Camk2d PE=4 SV=1	13	57	8	1	533	60,0	7,27	1	Deamidated [N250]	0		0.539	0.989	1.184	0.645	2162	0	90,98	12	834	12
P17156	Heat shock-related 70 kDa protein 2 OS=Mus musculus GN=Hspa2 PE=1 SV=2	6	16	1	1	633	69,6	5,67	0		0		0.539	0.876	3.206	1.973	0,369	0	22,40	6	200	5
P99026	Proteasome subunit beta type-4 OS=Mus musculus GN=Psmb4 PE=1 SV=1	9	39	9	1	264	29,1	5,64	0		0		0.538	1.115	1.015	0.49	6499	0	73,59	9	655	9
Q9R1P4	Proteasome subunit alpha type-1 OS=Mus musculus GN=Psma1 PE=1 SV=1	14	62	14	1	263	29,5	6,46	0		0		0.53	1.043	1.301	0.662	6197	0	79,84	13	686	14
P01592	Immunoglobulin J chain OS=Mus musculus GN=Igj PE=2 SV=4	1	2	1	1	159	18,0	4,89	0		0		0.53	1.472	5.777	2.078	0,233	0	2,95	1	35	1
P35235	Tyrosine-protein phosphatase non-receptor type 11 OS=Mus musculus GN=Ptpn11 PE=1 SV=2	1	2	1	1	597	68,4	7,30	0		0		0.527	1.108	1.484	0.707	0,05	0	2,06	1	23	1
Q99PU5	Long-chain-fatty-acid--CoA ligase ACSBG1 OS=Mus musculus GN=Acsbg1 PE=1 SV=1	1	2	1	1	721	80,4	5,94	0		0		0.523	0.442	1.561	1.847	0,056	0	0,00	1	20	1
P60879	Synaptosomal-associated protein 25 OS=Mus musculus GN=Snap25 PE=1 SV=1	4	7	4	1	206	23,3	4,77	2	Deamidated [N144; N149]	0		0.522	1.281	1.289	0.525	0,624	0	5,79	2	108	4
Q80TL4	PHD finger protein 24 OS=Mus musculus GN=Phf24 PE=1 SV=2	1	2	1	1	400	45,2	5,77	0		0		0.521	0.403	1.417	1.832	0,086	0	3,48	1	72	1
Q545X8	40S ribosomal protein S4 OS=Mus musculus GN=Rps4x PE=2 SV=1	2	3	2	1	263	29,6	10,15	0		0		0.52	1.277	1.293	0.527	0,222	0	4,60	2	43	1
Q9QYX7	Protein piccolo OS=Mus musculus GN=Pclo PE=1 SV=4	1	2	1	1	5068	550,5	6,51	0		0		0.518	0.596	1.957	1.702	0,008	0	2,13	1	0	1
D0VYV6	Erythrocyte protein band 4.1-like 3 isoform B OS=Mus musculus GN=Epb4.1l3 PE=2 SV=1	10	11	1	1	911	101,4	5,33	0		0		0.518	0.689	0.708	0.532	0,41	0			133	10
Q8BVE3	V-type proton ATPase subunit H OS=Mus musculus GN=Atp6v1h PE=1 SV=1	2	6	2	1	483	55,8	6,61	0		0		0.517	0.908	2.138	1.217	0,225	0	7,52	2	63	2
O08917	Flotillin-1 OS=Mus musculus GN=Flot1 PE=1 SV=1	19	49	19	1	428	47,5	7,15	0		0		0.513	1.194	0.928	0.399	3437	0	65,96	19	562	17
Q9WTL4	Insulin receptor-related protein OS=Mus musculus GN=Insrr PE=1 SV=2	1	2	1	1	1300	144,8	6,64	0		0		0.512	3.852	5.505	0.731	0,029	0	2,22	1	0	1
P21460	Cystatin-C OS=Mus musculus GN=Cst3 PE=1 SV=2	1	2	1	1	140	15,5	9,00	0		0		0.501	0.742	4.101	2.769	0,233	0	0,00	1	19	1
P62814	V-type proton ATPase subunit B, brain isoform OS=Mus musculus GN=Atp6v1b2 PE=1 SV=1	4	14	4	1	511	56,5	5,81	1	Deamidated [N11]	0		0.5	1.113	1.852	0.832	0,54	0	14,27	4	100	4
A0A076FRG6	KCC2a variant 1 OS=Mus musculus GN=Slc12a5 PE=2 SV=1	4	7	4	1	1138	126,2	6,74	2	Deamidated [N333; N741]	0		0.497	0.407	1.089	1.332	0,147	0	4,18	4	40	3
O55234	Proteasome subunit beta type-5 OS=Mus musculus GN=Psmb5 PE=1 SV=3	11	27	11	1	264	28,5	7,02	0		0		0.487	1.189	0.918	0.376	3084	0	38,93	11	215	10
P49722	Proteasome subunit alpha type-2 OS=Mus musculus GN=Psma2 PE=1 SV=3	12	35	12	1	234	25,9	7,43	0		0		0.484	1.356	1.19	0.425	9	0	61,31	11	449	10
Q9D2G2	Dihydrolipoyllysine-residue succinyltransferase component of 2-oxoglutarate dehydrogenase complex, mitochondrial OS=Mus musculus GN=Dlst PE=1 SV=1	4	10	4	1	454	49,0	8,95	1	Deamidated [N69]	0		0.481	1.073	1.81	0.811	0,509	0	18,75	4	282	4
Q9CPX4	Ferritin OS=Mus musculus GN=Ftl1 PE=1 SV=1	15	111	15	1	183	20,8	6,00	1	Deamidated [N71]	0		0.477	1.188	1.423	0.571	83834	0	174,16	13	1619	15
Q8BGT8	Phytanoyl-CoA hydroxylase-interacting protein-like OS=Mus musculus GN=Phyhipl PE=2 SV=1	1	1	1	1	375	42,3	6,35	0		0		0.476	1.584	4.932	1.481	0,096	0			0	1
P70441	Na(+)/H(+) exchange regulatory cofactor NHE-RF1 OS=Mus musculus GN=Slc9a3r1 PE=1 SV=3	1	2	1	1	355	38,6	5,90	0		0		0.475	1.232	2.718	1.047	0,083	0	2,29	1	31	1
Q0VF55	Calcium-transporting ATPase OS=Mus musculus GN=Atp2b3 PE=1 SV=1	6	10	2	1	1220	134,3	5,69	0		0		0.472	1.393	1.674	0.567	0,205	0	13,00	6	86	4
P63085	Mitogen-activated protein kinase 1 OS=Mus musculus GN=Mapk1 PE=1 SV=3	1	1	1	1	358	41,2	6,98	0		0		0.47	1.32	1.448	0.516	0,101	0			22	1
Q3UGC8	Propionyl-Coenzyme A carboxylase, alpha polypeptide, isoform CRA_b OS=Mus musculus GN=Pcca PE=2 SV=1	3	6	3	1	724	79,9	7,25	0		0		0.468	0.941	1.136	0.566	0,129	0	6,50	3	45	3
Q9Z2U1	Proteasome subunit alpha type-5 OS=Mus musculus GN=Psma5 PE=1 SV=1	9	59	9	1	241	26,4	4,79	0		0		0.463	1.044	1.144	0.507	7,66	0	100,38	8	964	9
P62827	GTP-binding nuclear protein Ran OS=Mus musculus GN=Ran PE=1 SV=3	1	3	1	1	216	24,4	7,49	0		0		0.462	1.343	2.381	0.82	0,179	0			95	1
Q9JIS5	Synaptic vesicle glycoprotein 2A OS=Mus musculus GN=Sv2a PE=1 SV=1	6	11	6	1	742	82,6	5,57	1	Deamidated [N573]	0		0.46	1.302	2.175	0.769	0,389	0	6,66	6	52	4
Q9R1P3	Proteasome subunit beta type-2 OS=Mus musculus GN=Psmb2 PE=1 SV=1	7	13	7	1	201	22,9	7,02	0		0		0.459	1.395	1.276	0.419	2162	0	15,69	6	117	6
Q9QZQ8	Core histone macro-H2A.1 OS=Mus musculus GN=H2afy PE=1 SV=3	1	2	1	1	372	39,7	9,80	0		0		0.454	1.308	2.087	0.724	0,11	0	2,08	1	36	1
Q91VE0	Long-chain fatty acid transport protein 4 OS=Mus musculus GN=Slc27a4 PE=1 SV=1	1	2	1	1	643	72,3	8,59	0		0		0.454	2.47	2.134	0.392	0,053	0	2,97	1	43	1
O35955	Proteasome subunit beta type-10 OS=Mus musculus GN=Psmb10 PE=1 SV=1	2	4	2	1	273	29,0	6,87	0		0		0.45	1.041	2.112	0.913	0,292	0	4,34	2	25	2
O54962	Barrier-to-autointegration factor OS=Mus musculus GN=Banf1 PE=1 SV=1	1	2	1	1	89	10,1	6,09	0		0		0.448	0.608	0.972	0.715	0,389	0	2,75	1	36	1
A2AWN8	YTH domain family 1, isoform CRA_a OS=Mus musculus GN=Ythdf1 PE=1 SV=1	1	2	1	1	586	63,9	8,94	0		0		0.448	0.434	1.554	1.601	0,08	0	0,00	1	0	1
P70195	Proteasome subunit beta type-7 OS=Mus musculus GN=Psmb7 PE=1 SV=1	6	16	6	1	277	29,9	7,99	0		0		0.447	1.22	0.846	0.31	1929	0	28,50	6	268	4
P14106	Complement C1q subcomponent subunit B OS=Mus musculus GN=C1qb PE=1 SV=2	1	3	1	1	253	26,7	8,15	0		0		0.441	1.473	6.261	1.876	0,166	0	4,55	1	79	1
Q8BKZ9	Pyruvate dehydrogenase protein X component, mitochondrial OS=Mus musculus GN=Pdhx PE=1 SV=1	1	3	1	1	501	54,0	7,75	0		0		0.438	0.78	0.643	0.362	0,141	0	2,05	1	41	1
Q91ZU6	Dystonin OS=Mus musculus GN=Dst PE=1 SV=2	32	58	1	1	7393	833,7	5,31	0		0		0.438	0.915	1.493	0.714	0,151	0	76,99	31	553	21
Q8R016	Bleomycin hydrolase OS=Mus musculus GN=Blmh PE=1 SV=1	5	9	5	1	455	52,5	6,48	0		0		0.437	0.803	1.639	0.892	0,45	0	6,40	4	57	3
Q3U7E0	Putative uncharacterized protein OS=Mus musculus GN=Atp6v1g1 PE=2 SV=1	1	2	1	1	118	13,7	7,96	0		0		0.436	1.364	5.379	1.72	1154	0			55	1
A2CEK3	Phosphoglucomutase-2 OS=Mus musculus GN=Pgm2 PE=1 SV=1	2	4	2	1	580	63,7	5,72	0		0		0.431	1.675	2.509	0.646	0,116	0	4,47	2	38	2
B9EIC7	MCG3853 OS=Mus musculus GN=Phyhip PE=2 SV=1	1	2	1	1	330	37,5	7,01	0		0		0.43	1.048	2.637	1.081	0,11	0	2,14	1	0	1
E9PUA3	IQ motif and SEC7 domain-containing protein 1 OS=Mus musculus GN=Iqsec1 PE=1 SV=1	1	2	1	1	1099	122,6	8,47	0		0		0.421	1.165	1.891	0.684	0,036	0	2,20	1	32	1
Q8BMF4	Dihydrolipoyllysine-residue acetyltransferase component of pyruvate dehydrogenase complex, mitochondrial OS=Mus musculus GN=Dlat PE=1 SV=2	11	34	11	1	642	67,9	8,57	0		0		0.407	1.856	1.574	0.345	1322	0	74,70	11	452	11
P42669	Transcriptional activator protein Pur-alpha OS=Mus musculus GN=Pura PE=1 SV=1	2	6	2	1	321	34,9	6,44	0		0		0.398	0.45	1.103	0.975	0,274	0	10,18	2	135	2
Q9Z0H4	CUGBP Elav-like family member 2 OS=Mus musculus GN=Celf2 PE=1 SV=1	1	1	1	1	508	54,2	8,76	1	Deamidated [N105]	0		0.395	1.845	1.944	0.416	0,101	0	2,85	1
Q58EV4	Proteasome subunit alpha type OS=Mus musculus GN=Psma3 PE=2 SV=1	10	36	10	1	255	28,4	5,44	0		1	Phospho [S250]	0.393	1.278	1.148	0.353	4623	0	60,91	9	490	6
Q9Z0E0	Neurochondrin OS=Mus musculus GN=Ncdn PE=1 SV=1	2	3	2	1	729	78,8	5,54	0		0		0.39	0.782	2.07	1.032	0,108	0	2,38	2	56	1
Q58EA6	MCG10725, isoform CRA_a OS=Mus musculus GN=Rps25 PE=2 SV=1	1	2	1	1	125	13,7	10,11	0		0		0.366	0.901	2.884	1.171	0,292	0	1,84	1	29	1
P11983	T-complex protein 1 subunit alpha OS=Mus musculus GN=Tcp1 PE=1 SV=3	1	2	1	1	556	60,4	6,16	0		0		0.365	1.637	3.73	0.831	0,059	0	2,64	1	40	1
Q9JM93	ADP-ribosylation factor-like protein 6-interacting protein 4 OS=Mus musculus GN=Arl6ip4 PE=1 SV=1	1	2	1	1	229	25,5	11,19	0		0		0.34	5.486	4.046	0.251	0,179	0	0,00	1	31	1
Q5SQX6	Cytoplasmic FMR1-interacting protein 2 OS=Mus musculus GN=Cyfip2 PE=1 SV=2	1	2	1	1	1253	145,6	7,05	0		0		0.327	1.319	1.175	0.291	0,027	0	3,57	1	67	1
F6YVP7	Protein Gm10260 OS=Mus musculus GN=Gm10260 PE=3 SV=2	1	2	1	1	152	17,7	10,74	0		0		0.286	0.704	3.763	1.53	0,179	0	0,00	1	40	1
F6VPT0	Protein Ccdc163 (Fragment) OS=Mus musculus GN=Ccdc163 PE=4 SV=1	1	1	1	1	96	10,8	4,92	0		0		0.284	0.323	1.783	1.571	0,389	0			27	1
Q02105	Complement C1q subcomponent subunit C OS=Mus musculus GN=C1qc PE=2 SV=2	1	2	1	1	246	26,0	8,54	0		0		0.274	0.728	8.076	3.033	0,179	0	2,34	1	35	1
Q99MN9	Propionyl-CoA carboxylase beta chain, mitochondrial OS=Mus musculus GN=Pccb PE=1 SV=2	2	4	2	1	541	58,4	7,66	0		0		0.229	3.96	3.239	0.187	0,136	0	7,67	2	87	2
Q3V0Q1	Dynein heavy chain 12, axonemal OS=Mus musculus GN=Dnah12 PE=1 SV=2	1	1	1	1	3086	356,0	6,06	1	Deamidated [N3057]	1	Phospho [T3048]	0.227	2.526	1.655	0.149	0,01	0			0	1
Q3TVK3	Aspartyl aminopeptidase OS=Mus musculus GN=Dnpep PE=1 SV=1	9	24	9	1	475	52,4	7,25	0		0		0.224	0.727	1.8	0.555	1326	0	28,41	9	186	7
Q9D8B3	Charged multivesicular body protein 4b OS=Mus musculus GN=Chmp4b PE=1 SV=2	1	2	1	1	224	24,9	4,82	0		0		0.201	0.728	1.557	0.431	0,166	0	2,74	1	37	1
Q8R1B4	Eukaryotic translation initiation factor 3 subunit C OS=Mus musculus GN=Eif3c PE=1 SV=1	1	2	1	1	911	105,5	5,78	0		0		0.189	2.204	8.243	0.706	0,042	0	2,15	1	30	1
P36916	Guanine nucleotide-binding protein-like 1 OS=Mus musculus GN=Gnl1 PE=1 SV=4	1	1	1	1	607	68,7	5,68	0		0						0,056	0	2,46	1
Q9CX34	Protein SGT1 homolog OS=Mus musculus GN=Sugt1 PE=2 SV=3	1	2	1	1	336	38,1	5,45	0		0						0,096	0			29	1
Q9CQI6	Coactosin-like protein OS=Mus musculus GN=Cotl1 PE=1 SV=3	1	2	1	1	142	15,9	5,40	0		0						0,233	0	1,83	1	38	1
E9QLL2	Dynamin-3 OS=Mus musculus GN=Dnm3 PE=1 SV=1	4	6	1	1	863	97,2	8,56	1	Deamidated [N222]	0						0,143	0	9,45	4	55	2
E9PVY8	Microtubule-actin cross-linking factor 1 OS=Mus musculus GN=Macf1 PE=1 SV=2	2	4	1	1	7355	831,4	5,41	0		0						0,008	0	3,18	2	41	2
P35762	CD81 antigen OS=Mus musculus GN=Cd81 PE=1 SV=2	1	2	1	1	236	25,8	5,83	0		0						0,292	0	3,76	1	63	1
F8WGF2	Nitric oxide synthase, brain OS=Mus musculus GN=Nos1 PE=1 SV=1	1	1	1	1	1463	164,2	7,24	0		0						0,022	0			29	1
P14206	40S ribosomal protein SA OS=Mus musculus GN=Rpsa PE=1 SV=4	1	2	1	1	295	32,8	4,87	0		0						0,145	0	2,15	1	37	1
Q9R0P5	Destrin OS=Mus musculus GN=Dstn PE=1 SV=3	1	2	1	1	165	18,5	7,97	0		1	Phospho [S3]					0,389	0			77	1
P62823	Ras-related protein Rab-3C OS=Mus musculus GN=Rab3c PE=1 SV=1	3	6	1	1	227	25,9	5,24	0		0						0,501	0	9,58	2	77	2
G5E829	Plasma membrane calcium-transporting ATPase 1 OS=Mus musculus GN=Atp2b1 PE=1 SV=1	5	8	1	1	1220	134,7	5,91	0		0						0,159	0	7,32	5	38	3
Q91VD9	NADH-ubiquinone oxidoreductase 75 kDa subunit, mitochondrial OS=Mus musculus GN=Ndufs1 PE=1 SV=2	1	2	1	1	727	79,7	5,72	0		0						0,046	0	2,50	1	62	1
Q8CAY6	Acetyl-CoA acetyltransferase, cytosolic OS=Mus musculus GN=Acat2 PE=1 SV=2	2	6	2	1	397	41,3	7,50	2	Deamidated [N250; N255]	0						0,179	0	3,21	2	56	2
Q60841	Reelin OS=Mus musculus GN=Reln PE=1 SV=3	1	2	1	1	3461	387,2	5,73	0		0						0,013	0	2,25	1	31	1
Q8JZQ9	Eukaryotic translation initiation factor 3 subunit B OS=Mus musculus GN=Eif3b PE=1 SV=1	1	2	1	1	803	91,3	5,02	0		2	Phospho [S120; S123]					0,044	0	4,03	1	54	1
P63213	Guanine nucleotide-binding protein G(I)/G(S)/G(O) subunit gamma-2 OS=Mus musculus GN=Gng2 PE=1 SV=2	1	2	1	1	71	7,8	7,99	2	Deamidated [N4; N5]	0						0,468	0			43	1
Q3UVL4	Vacuolar protein sorting-associated protein 51 homolog OS=Mus musculus GN=Vps51 PE=2 SV=2	1	2	1	1	782	86,1	6,24	0		2	Phospho [S13; S18]					0,049	0			25	1
E9Q3X0	Major vault protein OS=Mus musculus GN=Mvp PE=1 SV=1	52	200	1	1	870	96,8	5,64	3	Deamidated [N72; N640; N676]	0						12969	0	327,06	49	2350	48
P61164	Alpha-centractin OS=Mus musculus GN=Actr1a PE=1 SV=1	1	2	1	1	376	42,6	6,64	0		0						0,093	0	1,69	1	23	1

## Sheet: TG24 vs. WT24
Accession	Description	Abundance Ratio: (TG24) / (WT24)
P12023	Amyloid beta A4 protein OS=Mus musculus GN=App PE=1 SV=3	14.021
Q3SYP5	Keratin 16 OS=Mus musculus GN=Krt16 PE=2 SV=1	8.4
Q9Z331	Keratin, type II cytoskeletal 6B OS=Mus musculus GN=Krt6b PE=1 SV=3	5.956
Q6IFX2	Keratin, type I cytoskeletal 42 OS=Mus musculus GN=Krt42 PE=1 SV=1	5.635
Q9JM93	ADP-ribosylation factor-like protein 6-interacting protein 4 OS=Mus musculus GN=Arl6ip4 PE=1 SV=1	5.486
Q61782	Type I epidermal keratin mRNA, 3'end (Fragment) OS=Mus musculus PE=2 SV=1	4.628
Q9QWL7	Keratin, type I cytoskeletal 17 OS=Mus musculus GN=Krt17 PE=1 SV=3	4.351
Q99MN9	Propionyl-CoA carboxylase beta chain, mitochondrial OS=Mus musculus GN=Pccb PE=1 SV=2	3.96
Q9CZY3	Ubiquitin-conjugating enzyme E2 variant 1 OS=Mus musculus GN=Ube2v1 PE=1 SV=1	3.89
Q9WTL4	Insulin receptor-related protein OS=Mus musculus GN=Insrr PE=1 SV=2	3.852
P62715	Serine/threonine-protein phosphatase 2A catalytic subunit beta isoform OS=Mus musculus GN=Ppp2cb PE=1 SV=1	3.674
Q61781	Keratin, type I cytoskeletal 14 OS=Mus musculus GN=Krt14 PE=1 SV=2	3.606
P19001	Keratin, type I cytoskeletal 19 OS=Mus musculus GN=Krt19 PE=1 SV=1	3.598
Q3TXU4	Apolipoprotein E, isoform CRA_h OS=Mus musculus GN=Apoe PE=2 SV=1	3.577
P43276	Histone H1.5 OS=Mus musculus GN=Hist1h1b PE=1 SV=2	3.402
P10637-3	Isoform Tau-B of Microtubule-associated protein tau OS=Mus musculus GN=Mapt	3.212
P14685	26S proteasome non-ATPase regulatory subunit 3 OS=Mus musculus GN=Psmd3 PE=1 SV=3	3.164
Q9D0M3	Cytochrome c1, heme protein, mitochondrial OS=Mus musculus GN=Cyc1 PE=1 SV=1	2.935
Q80YX1	Tenascin OS=Mus musculus GN=Tnc PE=1 SV=1	2.749
Q9JLM8	Serine/threonine-protein kinase DCLK1 OS=Mus musculus GN=Dclk1 PE=1 SV=1	2.736
A0A140T8K6	60S ribosomal protein L36 OS=Mus musculus GN=Rpl36-ps3 PE=3 SV=1	2.694
P12787	Cytochrome c oxidase subunit 5A, mitochondrial OS=Mus musculus GN=Cox5a PE=1 SV=2	2.555
Q3V0Q1	Dynein heavy chain 12, axonemal OS=Mus musculus GN=Dnah12 PE=1 SV=2	2.526
Q91VE0	Long-chain fatty acid transport protein 4 OS=Mus musculus GN=Slc27a4 PE=1 SV=1	2.47
Q564G0	Guanylate kinase OS=Mus musculus GN=Guk1 PE=1 SV=1	2.384
Q8R366	Immunoglobulin superfamily member 8 OS=Mus musculus GN=Igsf8 PE=1 SV=2	2.374
E9Q557	Desmoplakin OS=Mus musculus GN=Dsp PE=1 SV=1	2.319
Q9D823	60S ribosomal protein L37 OS=Mus musculus GN=Rpl37 PE=3 SV=3	2.302
P62855	40S ribosomal protein S26 OS=Mus musculus GN=Rps26 PE=1 SV=3	2.296
Q32P04	Keratin 5 OS=Mus musculus GN=Krt5 PE=2 SV=2	2.268
Q8R1B4	Eukaryotic translation initiation factor 3 subunit C OS=Mus musculus GN=Eif3c PE=1 SV=1	2.204
Q8C1Y8	Vacuolar fusion protein CCZ1 homolog OS=Mus musculus GN=Ccz1 PE=1 SV=1	2.201
V9GX76	Unconventional myosin-VI OS=Mus musculus GN=Myo6 PE=1 SV=1	2.143
Q9CXS4	Centromere protein V OS=Mus musculus GN=Cenpv PE=1 SV=2	2.142
Q9QXS1	Plectin OS=Mus musculus GN=Plec PE=1 SV=3	2.138
P62717	60S ribosomal protein L18a OS=Mus musculus GN=Rpl18a PE=1 SV=1	2.133
P62307	Small nuclear ribonucleoprotein F OS=Mus musculus GN=Snrpf PE=1 SV=1	2.066
Q9CYR0	Single-stranded DNA-binding protein, mitochondrial OS=Mus musculus GN=Ssbp1 PE=1 SV=1	2.033
Q8C522	Endonuclease domain-containing 1 protein OS=Mus musculus GN=Endod1 PE=1 SV=2	2.031
P97499	Telomerase protein component 1 OS=Mus musculus GN=Tep1 PE=1 SV=1	2.01
Q9R062	Glycogenin-1 OS=Mus musculus GN=Gyg1 PE=1 SV=3	1.985
Q9QWI6	SRC kinase signaling inhibitor 1 OS=Mus musculus GN=Srcin1 PE=1 SV=2	1.98
P63163	Small nuclear ribonucleoprotein-associated protein N OS=Mus musculus GN=Snrpn PE=2 SV=1	1.948
P17427	AP-2 complex subunit alpha-2 OS=Mus musculus GN=Ap2a2 PE=1 SV=2	1.948
Q5BLK0	MCG18564, isoform CRA_a OS=Mus musculus GN=Rpl12 PE=2 SV=1	1.948
J3QMG3	Voltage-dependent anion-selective channel protein 3 OS=Mus musculus GN=Vdac3 PE=1 SV=1	1.911
Q9DCW4	Electron transfer flavoprotein subunit beta OS=Mus musculus GN=Etfb PE=1 SV=3	1.906
Q58EW0	60S ribosomal protein L18 OS=Mus musculus GN=Rpl18 PE=2 SV=1	1.886
Q8BMF4	Dihydrolipoyllysine-residue acetyltransferase component of pyruvate dehydrogenase complex, mitochondrial OS=Mus musculus GN=Dlat PE=1 SV=2	1.856
Q9Z0H4	CUGBP Elav-like family member 2 OS=Mus musculus GN=Celf2 PE=1 SV=1	1.845
P46660	Alpha-internexin OS=Mus musculus GN=Ina PE=1 SV=3	1.828
P08752	Guanine nucleotide-binding protein G(i) subunit alpha-2 OS=Mus musculus GN=Gnai2 PE=1 SV=5	1.823
Q549A5	Clusterin OS=Mus musculus GN=Clu PE=2 SV=1	1.822
Q8BTI8	Serine/arginine repetitive matrix protein 2 OS=Mus musculus GN=Srrm2 PE=1 SV=3	1.819
Q3TI05	Chaperonin containing Tcp1, subunit 6a (Zeta) OS=Mus musculus GN=Cct6a PE=2 SV=1	1.814
O55091	Protein IMPACT OS=Mus musculus GN=Impact PE=1 SV=2	1.778
F6TYB7	Myelin basic protein (Fragment) OS=Mus musculus GN=Mbp PE=1 SV=1	1.776
Q04690	Neurofibromin OS=Mus musculus GN=Nf1 PE=1 SV=1	1.722
P03995	Glial fibrillary acidic protein OS=Mus musculus GN=Gfap PE=1 SV=4	1.694
E9Q401	Ryanodine receptor 2 OS=Mus musculus GN=Ryr2 PE=1 SV=1	1.689
Q5BLJ9	60S ribosomal protein L27 OS=Mus musculus GN=Rpl27 PE=2 SV=1	1.688
A2CEK3	Phosphoglucomutase-2 OS=Mus musculus GN=Pgm2 PE=1 SV=1	1.675
P61514	60S ribosomal protein L37a OS=Mus musculus GN=Rpl37a PE=3 SV=2	1.667
Q505A8	MCG17585 OS=Mus musculus GN=Rpl39 PE=2 SV=1	1.64
P11983	T-complex protein 1 subunit alpha OS=Mus musculus GN=Tcp1 PE=1 SV=3	1.637
Q9D0M5	Dynein light chain 2, cytoplasmic OS=Mus musculus GN=Dynll2 PE=1 SV=1	1.626
Q5M9J8	MCG13936 OS=Mus musculus GN=Rpl28 PE=2 SV=1	1.621
P31938	Dual specificity mitogen-activated protein kinase kinase 1 OS=Mus musculus GN=Map2k1 PE=1 SV=2	1.596
Q8BGT8	Phytanoyl-CoA hydroxylase-interacting protein-like OS=Mus musculus GN=Phyhipl PE=2 SV=1	1.584
E9PYK3	Poly [ADP-ribose] polymerase OS=Mus musculus GN=Parp4 PE=1 SV=1	1.583
Q4VAG4	MCG12304 OS=Mus musculus GN=Rpl22 PE=2 SV=1	1.575
Q8BL66	Early endosome antigen 1 OS=Mus musculus GN=Eea1 PE=1 SV=2	1.564
P11881	Inositol 1,4,5-trisphosphate receptor type 1 OS=Mus musculus GN=Itpr1 PE=1 SV=2	1.562
P12382	ATP-dependent 6-phosphofructokinase, liver type OS=Mus musculus GN=Pfkl PE=1 SV=4	1.544
P62320	Small nuclear ribonucleoprotein Sm D3 OS=Mus musculus GN=Snrpd3 PE=1 SV=1	1.523
A0A0A0MQA5	Tubulin alpha chain (Fragment) OS=Mus musculus GN=Tuba4a PE=1 SV=1	1.516
Q2PFD7	PH and SEC7 domain-containing protein 3 OS=Mus musculus GN=Psd3 PE=1 SV=2	1.487
Q9JHU4	Cytoplasmic dynein 1 heavy chain 1 OS=Mus musculus GN=Dync1h1 PE=1 SV=2	1.48
P63318	Protein kinase C gamma type OS=Mus musculus GN=Prkcg PE=1 SV=1	1.476
P14106	Complement C1q subcomponent subunit B OS=Mus musculus GN=C1qb PE=1 SV=2	1.473
P01592	Immunoglobulin J chain OS=Mus musculus GN=Igj PE=2 SV=4	1.472
Q8VDD5	Myosin-9 OS=Mus musculus GN=Myh9 PE=1 SV=4	1.471
Q3TQ70	Beta1 subnuit of GTP-binding protein OS=Mus musculus GN=Gnb1 PE=2 SV=1	1.468
P62918	60S ribosomal protein L8 OS=Mus musculus GN=Rpl8 PE=1 SV=2	1.461
P86048	60S ribosomal protein L10-like OS=Mus musculus GN=Rpl10l PE=2 SV=1	1.461
Q8BMS1	Trifunctional enzyme subunit alpha, mitochondrial OS=Mus musculus GN=Hadha PE=1 SV=1	1.458
P14148	60S ribosomal protein L7 OS=Mus musculus GN=Rpl7 PE=1 SV=2	1.449
Q9CR57	60S ribosomal protein L14 OS=Mus musculus GN=Rpl14 PE=1 SV=3	1.443
Q9EQK5	Major vault protein OS=Mus musculus GN=Mvp PE=1 SV=4	1.426
A0A097PUG4	Anti-lox-1 15C4 light chain OS=Mus musculus PE=2 SV=1	1.416
A2AQR0	Glycerol-3-phosphate dehydrogenase OS=Mus musculus GN=Gpd2 PE=1 SV=1	1.412
E9Q8N8	Anion exchange protein OS=Mus musculus GN=Slc4a4 PE=1 SV=1	1.409
P27773	Protein disulfide-isomerase A3 OS=Mus musculus GN=Pdia3 PE=1 SV=2	1.396
Q9R1P3	Proteasome subunit beta type-2 OS=Mus musculus GN=Psmb2 PE=1 SV=1	1.395
Q0VF55	Calcium-transporting ATPase OS=Mus musculus GN=Atp2b3 PE=1 SV=1	1.393
Q9WV34	MAGUK p55 subfamily member 2 OS=Mus musculus GN=Mpp2 PE=1 SV=1	1.391
P27659	60S ribosomal protein L3 OS=Mus musculus GN=Rpl3 PE=1 SV=3	1.384
Q8BH58	TIP41-like protein OS=Mus musculus GN=Tiprl PE=1 SV=1	1.384
P62267	40S ribosomal protein S23 OS=Mus musculus GN=Rps23 PE=1 SV=3	1.379
Q9CQV8	14-3-3 protein beta/alpha OS=Mus musculus GN=Ywhab PE=1 SV=3	1.378
Q99104	Unconventional myosin-Va OS=Mus musculus GN=Myo5a PE=1 SV=2	1.378
Q4FJX4	Csrp1 protein OS=Mus musculus GN=Csrp1 PE=2 SV=1	1.375
Q9WUB3	Glycogen phosphorylase, muscle form OS=Mus musculus GN=Pygm PE=1 SV=3	1.374
Q3UNV7	Putative uncharacterized protein OS=Mus musculus GN=Mlf2 PE=2 SV=1	1.373
P20152	Vimentin OS=Mus musculus GN=Vim PE=1 SV=3	1.368
P62880	Guanine nucleotide-binding protein G(I)/G(S)/G(T) subunit beta-2 OS=Mus musculus GN=Gnb2 PE=1 SV=3	1.368
Q3U7E0	Putative uncharacterized protein OS=Mus musculus GN=Atp6v1g1 PE=2 SV=1	1.364
P49722	Proteasome subunit alpha type-2 OS=Mus musculus GN=Psma2 PE=1 SV=3	1.356
P19096	Fatty acid synthase OS=Mus musculus GN=Fasn PE=1 SV=2	1.355
Q9DAK9	14 kDa phosphohistidine phosphatase OS=Mus musculus GN=Phpt1 PE=1 SV=1	1.355
P62827	GTP-binding nuclear protein Ran OS=Mus musculus GN=Ran PE=1 SV=3	1.343
O08788	Dynactin subunit 1 OS=Mus musculus GN=Dctn1 PE=1 SV=3	1.341
P29341	Polyadenylate-binding protein 1 OS=Mus musculus GN=Pabpc1 PE=1 SV=2	1.34
P56480	ATP synthase subunit beta, mitochondrial OS=Mus musculus GN=Atp5b PE=1 SV=2	1.335
Q3UH59	Myosin-10 OS=Mus musculus GN=Myh10 PE=1 SV=1	1.334
Q497E9	40S ribosomal protein S8 OS=Mus musculus GN=Rps8 PE=2 SV=1	1.325
P62305	Small nuclear ribonucleoprotein E OS=Mus musculus GN=Snrpe PE=1 SV=1	1.322
Q61838	Alpha-2-macroglobulin OS=Mus musculus GN=A2m PE=1 SV=3	1.32
P63085	Mitogen-activated protein kinase 1 OS=Mus musculus GN=Mapk1 PE=1 SV=3	1.32
Q5SQX6	Cytoplasmic FMR1-interacting protein 2 OS=Mus musculus GN=Cyfip2 PE=1 SV=2	1.319
P68040	Receptor of activated protein C kinase 1 OS=Mus musculus GN=Rack1 PE=1 SV=3	1.313
O70318	Band 4.1-like protein 2 OS=Mus musculus GN=Epb41l2 PE=1 SV=2	1.31
Q9QZQ8	Core histone macro-H2A.1 OS=Mus musculus GN=H2afy PE=1 SV=3	1.308
Q8VEK3	Heterogeneous nuclear ribonucleoprotein U OS=Mus musculus GN=Hnrnpu PE=1 SV=1	1.305
Q9JIS5	Synaptic vesicle glycoprotein 2A OS=Mus musculus GN=Sv2a PE=1 SV=1	1.302
Q548L4	Glutamate decarboxylase OS=Mus musculus GN=Gad2 PE=2 SV=1	0.774
P19253	60S ribosomal protein L13a OS=Mus musculus GN=Rpl13a PE=1 SV=4	0.772
Q91V12-2	Isoform A of Cytosolic acyl coenzyme A thioester hydrolase OS=Mus musculus GN=Acot7	0.771
A0A075B6A0	Ig mu chain C region (Fragment) OS=Mus musculus GN=Ighm PE=1 SV=2	0.77
P60202	Myelin proteolipid protein OS=Mus musculus GN=Plp1 PE=1 SV=2	0.77
P47963	60S ribosomal protein L13 OS=Mus musculus GN=Rpl13 PE=1 SV=3	0.763
P06745	Glucose-6-phosphate isomerase OS=Mus musculus GN=Gpi PE=1 SV=4	0.762
Q5YLW3	Ribosomal protein S3 OS=Mus musculus GN=Rps3 PE=2 SV=1	0.762
P47962	60S ribosomal protein L5 OS=Mus musculus GN=Rpl5 PE=1 SV=3	0.756
B2RTM0	Histone H4 OS=Mus musculus GN=Hist2h4 PE=2 SV=1	0.753
Q9D051	Pyruvate dehydrogenase E1 component subunit beta, mitochondrial OS=Mus musculus GN=Pdhb PE=1 SV=1	0.753
P17710	Hexokinase-1 OS=Mus musculus GN=Hk1 PE=1 SV=3	0.749
P28738	Kinesin heavy chain isoform 5C OS=Mus musculus GN=Kif5c PE=1 SV=3	0.746
P62281	40S ribosomal protein S11 OS=Mus musculus GN=Rps11 PE=1 SV=3	0.743
P21460	Cystatin-C OS=Mus musculus GN=Cst3 PE=1 SV=2	0.742
O08553	Dihydropyrimidinase-related protein 2 OS=Mus musculus GN=Dpysl2 PE=1 SV=2	0.735
P97351	40S ribosomal protein S3a OS=Mus musculus GN=Rps3a PE=1 SV=3	0.735
P35486	Pyruvate dehydrogenase E1 component subunit alpha, somatic form, mitochondrial OS=Mus musculus GN=Pdha1 PE=1 SV=1	0.734
Q9CPU0	Lactoylglutathione lyase OS=Mus musculus GN=Glo1 PE=1 SV=3	0.732
Q7TSJ2	Microtubule-associated protein 6 OS=Mus musculus GN=Map6 PE=1 SV=2	0.732
Q80YN3	Breast carcinoma-amplified sequence 1 homolog OS=Mus musculus GN=Bcas1 PE=1 SV=3	0.731
P62137	Serine/threonine-protein phosphatase PP1-alpha catalytic subunit OS=Mus musculus GN=Ppp1ca PE=1 SV=1	0.731
Q8K183	Pyridoxal kinase OS=Mus musculus GN=Pdxk PE=1 SV=1	0.729
Q02105	Complement C1q subcomponent subunit C OS=Mus musculus GN=C1qc PE=2 SV=2	0.728
Q9D8B3	Charged multivesicular body protein 4b OS=Mus musculus GN=Chmp4b PE=1 SV=2	0.728
Q3TVK3	Aspartyl aminopeptidase OS=Mus musculus GN=Dnpep PE=1 SV=1	0.727
Q7TMM9	Tubulin beta-2A chain OS=Mus musculus GN=Tubb2a PE=1 SV=1	0.724
B9EHN0	Ubiquitin-activating enzyme E1, Chr X OS=Mus musculus GN=Uba1 PE=2 SV=1	0.721
P70349	Histidine triad nucleotide-binding protein 1 OS=Mus musculus GN=Hint1 PE=1 SV=3	0.716
Q80Y52	Heat shock protein 90, alpha (Cytosolic), class A member 1 OS=Mus musculus GN=Hsp90aa1 PE=2 SV=2	0.716
G5E902	MCG10343, isoform CRA_b OS=Mus musculus GN=Slc25a3 PE=1 SV=1	0.71
H3BKH6	S-formylglutathione hydrolase OS=Mus musculus GN=Esd PE=1 SV=1	0.709
P63017	Heat shock cognate 71 kDa protein OS=Mus musculus GN=Hspa8 PE=1 SV=1	0.708
F6RSK3	Protein Gm17430 OS=Mus musculus GN=Gm17430 PE=4 SV=1	0.705
Q7M6W1	Reticulon OS=Mus musculus GN=Rtn1 PE=1 SV=1	0.705
O55042	Alpha-synuclein OS=Mus musculus GN=Snca PE=1 SV=2	0.704
F6YVP7	Protein Gm10260 OS=Mus musculus GN=Gm10260 PE=3 SV=2	0.704
Q546G4	Albumin 1 OS=Mus musculus GN=Alb PE=2 SV=1	0.703
P70202	Latexin OS=Mus musculus GN=Lxn PE=1 SV=2	0.703
P50396	Rab GDP dissociation inhibitor alpha OS=Mus musculus GN=Gdi1 PE=1 SV=3	0.701
Q810U4	Neuronal cell adhesion molecule OS=Mus musculus GN=Nrcam PE=1 SV=2	0.699
P11499	Heat shock protein HSP 90-beta OS=Mus musculus GN=Hsp90ab1 PE=1 SV=3	0.699
Q542X7	Chaperonin subunit 2 (Beta), isoform CRA_a OS=Mus musculus GN=Cct2 PE=2 SV=1	0.699
Q642L7	MCG13441 OS=Mus musculus GN=Rps27a PE=2 SV=1	0.692
A2ARP8	Microtubule-associated protein 1A OS=Mus musculus GN=Map1a PE=1 SV=1	0.692
P99028	Cytochrome b-c1 complex subunit 6, mitochondrial OS=Mus musculus GN=Uqcrh PE=1 SV=2	0.691
Q3UMU9	Hepatoma-derived growth factor-related protein 2 OS=Mus musculus GN=Hdgfrp2 PE=1 SV=1	0.69
D0VYV6	Erythrocyte protein band 4.1-like 3 isoform B OS=Mus musculus GN=Epb4.1l3 PE=2 SV=1	0.689
P57780	Alpha-actinin-4 OS=Mus musculus GN=Actn4 PE=1 SV=1	0.686
A2ALV3	Endophilin-A1 OS=Mus musculus GN=Sh3gl2 PE=1 SV=1	0.68
Q9Z204	Heterogeneous nuclear ribonucleoproteins C1/C2 OS=Mus musculus GN=Hnrnpc PE=1 SV=1	0.679
Q91VB8	Alpha globin 1 OS=Mus musculus GN=haemaglobin alpha 2 PE=1 SV=1	0.67
P17742	Peptidyl-prolyl cis-trans isomerase A OS=Mus musculus GN=Ppia PE=1 SV=2	0.669
Q9Z1G4	V-type proton ATPase 116 kDa subunit a isoform 1 OS=Mus musculus GN=Atp6v0a1 PE=1 SV=3	0.669
Q01853	Transitional endoplasmic reticulum ATPase OS=Mus musculus GN=Vcp PE=1 SV=4	0.668
Q3V117	ATP-citrate synthase OS=Mus musculus GN=Acly PE=1 SV=1	0.665
Q9ERD7	Tubulin beta-3 chain OS=Mus musculus GN=Tubb3 PE=1 SV=1	0.665
P28651	Carbonic anhydrase-related protein OS=Mus musculus GN=Ca8 PE=1 SV=5	0.664
Q9Z2T6	Keratin, type II cuticular Hb5 OS=Mus musculus GN=Krt85 PE=2 SV=2	0.66
P52480	Pyruvate kinase PKM OS=Mus musculus GN=Pkm PE=1 SV=4	0.659
Q58E64	Elongation factor 1-alpha OS=Mus musculus GN=Eef1a1 PE=2 SV=1	0.658
Q9D6R2	Isocitrate dehydrogenase [NAD] subunit alpha, mitochondrial OS=Mus musculus GN=Idh3a PE=1 SV=1	0.657
Q60829	Protein phosphatase 1 regulatory subunit 1B OS=Mus musculus GN=Ppp1r1b PE=2 SV=2	0.656
Q7TQD2	Tubulin polymerization-promoting protein OS=Mus musculus GN=Tppp PE=1 SV=1	0.656
A0A087WQN2	Prothymosin alpha (Fragment) OS=Mus musculus GN=Ptma PE=1 SV=1	0.654
P62082	40S ribosomal protein S7 OS=Mus musculus GN=Rps7 PE=2 SV=1	0.654
B0QZN5	Vesicle-associated membrane protein 2 OS=Mus musculus GN=Vamp2 PE=1 SV=1	0.648
P68369	Tubulin alpha-1A chain OS=Mus musculus GN=Tuba1a PE=1 SV=1	0.648
Q08331	Calretinin OS=Mus musculus GN=Calb2 PE=1 SV=3	0.647
P26443	Glutamate dehydrogenase 1, mitochondrial OS=Mus musculus GN=Glud1 PE=1 SV=1	0.646
P01787	Ig heavy chain V regions TEPC 15/S107/HPCM1/HPCM2/HPCM3 OS=Mus musculus PE=1 SV=1	0.644
P61255	60S ribosomal protein L26 OS=Mus musculus GN=Rpl26 PE=1 SV=1	0.644
D3Z722	40S ribosomal protein S19 OS=Mus musculus GN=Rps19 PE=1 SV=1	0.637
B9EKR1	Receptor-type tyrosine-protein phosphatase zeta OS=Mus musculus GN=Ptprz1 PE=1 SV=1	0.635
P63005	Platelet-activating factor acetylhydrolase IB subunit alpha OS=Mus musculus GN=Pafah1b1 PE=1 SV=2	0.629
Q5SXR6	Clathrin heavy chain OS=Mus musculus GN=Cltc PE=1 SV=1	0.621
P18872	Guanine nucleotide-binding protein G(o) subunit alpha OS=Mus musculus GN=Gnao1 PE=1 SV=3	0.619
Q60864	Stress-induced-phosphoprotein 1 OS=Mus musculus GN=Stip1 PE=1 SV=1	0.612
P62889	60S ribosomal protein L30 OS=Mus musculus GN=Rpl30 PE=1 SV=2	0.611
F6RT34	Myelin basic protein (Fragment) OS=Mus musculus GN=Mbp PE=1 SV=1	0.61
O54962	Barrier-to-autointegration factor OS=Mus musculus GN=Banf1 PE=1 SV=1	0.608
A8DUK4	Beta-globin OS=Mus musculus GN=Hbbt1 PE=1 SV=1	0.603
P62259	14-3-3 protein epsilon OS=Mus musculus GN=Ywhae PE=1 SV=1	0.603
Q9D6F9	Tubulin beta-4A chain OS=Mus musculus GN=Tubb4a PE=1 SV=3	0.6
Q99PT1	Rho GDP-dissociation inhibitor 1 OS=Mus musculus GN=Arhgdia PE=1 SV=3	0.596
Q9JLZ3	Methylglutaconyl-CoA hydratase, mitochondrial OS=Mus musculus GN=Auh PE=1 SV=1	0.596
Q9QYX7	Protein piccolo OS=Mus musculus GN=Pclo PE=1 SV=4	0.596
Q04447	Creatine kinase B-type OS=Mus musculus GN=Ckb PE=1 SV=1	0.595
Q8K0U4	Heat shock 70 kDa protein 12A OS=Mus musculus GN=Hspa12a PE=1 SV=1	0.595
F6VW30	14-3-3 protein theta (Fragment) OS=Mus musculus GN=Ywhaq PE=1 SV=1	0.594
P14873	Microtubule-associated protein 1B OS=Mus musculus GN=Map1b PE=1 SV=2	0.591
Q548F2	Guanine deaminase OS=Mus musculus GN=Gda PE=2 SV=1	0.59
A0A075B5P2	Protein Igkc (Fragment) OS=Mus musculus GN=Igkc PE=1 SV=1	0.59
A0A0A6YXW6	Protein Igha (Fragment) OS=Mus musculus GN=Igha PE=1 SV=1	0.589
F8WGL3	Cofilin-1 OS=Mus musculus GN=Cfl1 PE=1 SV=1	0.584
Q76MZ3	Serine/threonine-protein phosphatase 2A 65 kDa regulatory subunit A alpha isoform OS=Mus musculus GN=Ppp2r1a PE=1 SV=3	0.584
P09411	Phosphoglycerate kinase 1 OS=Mus musculus GN=Pgk1 PE=1 SV=4	0.584
P05063	Fructose-bisphosphate aldolase C OS=Mus musculus GN=Aldoc PE=1 SV=4	0.583
P58252	Elongation factor 2 OS=Mus musculus GN=Eef2 PE=1 SV=2	0.583
Q6W8Q3	Purkinje cell protein 4-like protein 1 OS=Mus musculus GN=Pcp4l1 PE=1 SV=1	0.582
Q9DBJ1	Phosphoglycerate mutase 1 OS=Mus musculus GN=Pgam1 PE=1 SV=3	0.579
Q99KI0	Aconitate hydratase, mitochondrial OS=Mus musculus GN=Aco2 PE=1 SV=1	0.579
P27661	Histone H2AX OS=Mus musculus GN=H2afx PE=1 SV=2	0.577
P60766	Cell division control protein 42 homolog OS=Mus musculus GN=Cdc42 PE=1 SV=2	0.577
P52760	Ribonuclease UK114 OS=Mus musculus GN=Hrsp12 PE=1 SV=3	0.576
Q5EBQ2	MCG7941, isoform CRA_f OS=Mus musculus GN=Pebp1 PE=2 SV=1	0.576
Q545B6	Stathmin OS=Mus musculus GN=Stmn1 PE=2 SV=1	0.574
P20357	Microtubule-associated protein 2 OS=Mus musculus GN=Map2 PE=1 SV=2	0.574
P62858	40S ribosomal protein S28 OS=Mus musculus GN=Rps28 PE=1 SV=1	0.574
Q545P0	ATPase, Na+/K+ transporting, beta 1 polypeptide OS=Mus musculus GN=Atp1b1 PE=2 SV=1	0.565
A0A087WP80	Limbic system-associated membrane protein OS=Mus musculus GN=Lsamp PE=1 SV=1	0.559
Q9R0Y5	Adenylate kinase isoenzyme 1 OS=Mus musculus GN=Ak1 PE=1 SV=1	0.559
Q3UL22	Chaperonin subunit 8 (Theta), isoform CRA_a OS=Mus musculus GN=Cct8 PE=2 SV=1	0.557
P35700	Peroxiredoxin-1 OS=Mus musculus GN=Prdx1 PE=1 SV=1	0.556
P16125	L-lactate dehydrogenase B chain OS=Mus musculus GN=Ldhb PE=1 SV=2	0.552
P10649	Glutathione S-transferase Mu 1 OS=Mus musculus GN=Gstm1 PE=1 SV=2	0.55
D3Z4B2	Gamma-soluble NSF attachment protein (Fragment) OS=Mus musculus GN=Napg PE=1 SV=1	0.545
P98086	Complement C1q subcomponent subunit A OS=Mus musculus GN=C1qa PE=1 SV=2	0.542
P08249	Malate dehydrogenase, mitochondrial OS=Mus musculus GN=Mdh2 PE=1 SV=3	0.542
Q61361	Brevican core protein OS=Mus musculus GN=Bcan PE=1 SV=2	0.54
P63101	14-3-3 protein zeta/delta OS=Mus musculus GN=Ywhaz PE=1 SV=1	0.537
E9PVP0	PCTP-like protein OS=Mus musculus GN=Stard10 PE=1 SV=1	0.537
Q91ZZ3	Beta-synuclein OS=Mus musculus GN=Sncb PE=1 SV=1	0.535
P62631	Elongation factor 1-alpha 2 OS=Mus musculus GN=Eef1a2 PE=1 SV=1	0.533
Q9DBG3	AP-2 complex subunit beta OS=Mus musculus GN=Ap2b1 PE=1 SV=1	0.532
P51863	V-type proton ATPase subunit d 1 OS=Mus musculus GN=Atp6v0d1 PE=1 SV=2	0.531
P60710	Actin, cytoplasmic 1 OS=Mus musculus GN=Actb PE=1 SV=1	0.531
P68433	Histone H3.1 OS=Mus musculus GN=Hist1h3a PE=1 SV=2	0.525
Q3UY00	Protein S100 OS=Mus musculus GN=S100b PE=2 SV=1	0.517
Q3U1N0	Coronin OS=Mus musculus GN=Coro1a PE=2 SV=1	0.512
Q5FW97	Enolase 1, alpha non-neuron OS=Mus musculus GN=EG433182 PE=2 SV=1	0.511
E9PZF0	Nucleoside diphosphate kinase OS=Mus musculus GN=Gm20390 PE=3 SV=1	0.51
A6ZI44	Fructose-bisphosphate aldolase OS=Mus musculus GN=Aldoa PE=1 SV=1	0.507
Q3U2G2	Heat shock 70 kDa protein 4 OS=Mus musculus GN=Hspa4 PE=1 SV=1	0.505
P09405	Nucleolin OS=Mus musculus GN=Ncl PE=1 SV=2	0.504
P61922	4-aminobutyrate aminotransferase, mitochondrial OS=Mus musculus GN=Abat PE=1 SV=1	0.498
Q9Z2D6-2	Isoform B of Methyl-CpG-binding protein 2 OS=Mus musculus GN=Mecp2	0.496
P80313	T-complex protein 1 subunit eta OS=Mus musculus GN=Cct7 PE=1 SV=1	0.496
Q149Z9	Histone cluster 1, H1d OS=Mus musculus GN=Hist1h1d PE=2 SV=1	0.492
P17751	Triosephosphate isomerase OS=Mus musculus GN=Tpi1 PE=1 SV=4	0.492
Q9R0P9	Ubiquitin carboxyl-terminal hydrolase isozyme L1 OS=Mus musculus GN=Uchl1 PE=1 SV=1	0.489
Q9EQU5-2	Isoform 2 of Protein SET OS=Mus musculus GN=Set	0.486
Q8C2Q7	Heterogeneous nuclear ribonucleoprotein H OS=Mus musculus GN=Hnrnph1 PE=1 SV=1	0.483
Q9JJV2	Profilin-2 OS=Mus musculus GN=Pfn2 PE=1 SV=3	0.483
P68372	Tubulin beta-4B chain OS=Mus musculus GN=Tubb4b PE=1 SV=1	0.48
Q60668	Heterogeneous nuclear ribonucleoprotein D0 OS=Mus musculus GN=Hnrnpd PE=1 SV=2	0.479
Q8BVI4	Dihydropteridine reductase OS=Mus musculus GN=Qdpr PE=1 SV=2	0.478
Q543Y7	Putative uncharacterized protein OS=Mus musculus GN=Pacsin1 PE=2 SV=1	0.471
P28474	Alcohol dehydrogenase class-3 OS=Mus musculus GN=Adh5 PE=1 SV=3	0.465
P14869	60S acidic ribosomal protein P0 OS=Mus musculus GN=Rplp0 PE=1 SV=3	0.464
P61979	Heterogeneous nuclear ribonucleoprotein K OS=Mus musculus GN=Hnrnpk PE=1 SV=1	0.463
Q6GT24	Peroxiredoxin 6 OS=Mus musculus GN=Prdx6 PE=1 SV=1	0.462
P26883	Peptidyl-prolyl cis-trans isomerase FKBP1A OS=Mus musculus GN=Fkbp1a PE=1 SV=2	0.461
P84086	Complexin-2 OS=Mus musculus GN=Cplx2 PE=1 SV=1	0.459
O88569	Heterogeneous nuclear ribonucleoproteins A2/B1 OS=Mus musculus GN=Hnrnpa2b1 PE=1 SV=2	0.457
Q921M7	Protein FAM49B OS=Mus musculus GN=Fam49b PE=2 SV=1	0.456
P20029	78 kDa glucose-regulated protein OS=Mus musculus GN=Hspa5 PE=1 SV=3	0.454
Q9CZC8	Secernin-1 OS=Mus musculus GN=Scrn1 PE=1 SV=1	0.452
P99024	Tubulin beta-5 chain OS=Mus musculus GN=Tubb5 PE=1 SV=1	0.45
P42669	Transcriptional activator protein Pur-alpha OS=Mus musculus GN=Pura PE=1 SV=1	0.45
P68510	14-3-3 protein eta OS=Mus musculus GN=Ywhah PE=1 SV=2	0.447
B2RTK3	Histone H2B OS=Mus musculus GN=Hist1h2bm PE=2 SV=1	0.445
A0A0A0MQF6	Glyceraldehyde-3-phosphate dehydrogenase OS=Mus musculus GN=Gapdh PE=1 SV=1	0.443
Q99PU5	Long-chain-fatty-acid--CoA ligase ACSBG1 OS=Mus musculus GN=Acsbg1 PE=1 SV=1	0.442
O08539	Myc box-dependent-interacting protein 1 OS=Mus musculus GN=Bin1 PE=1 SV=1	0.439
P19157	Glutathione S-transferase P 1 OS=Mus musculus GN=Gstp1 PE=1 SV=2	0.438
Q9CZ13	Cytochrome b-c1 complex subunit 1, mitochondrial OS=Mus musculus GN=Uqcrc1 PE=1 SV=2	0.438
Q9QYC0	Alpha-adducin OS=Mus musculus GN=Add1 PE=1 SV=2	0.437
A2AWN8	YTH domain family 1, isoform CRA_a OS=Mus musculus GN=Ythdf1 PE=1 SV=1	0.434
Q9WTT4	V-type proton ATPase subunit G 2 OS=Mus musculus GN=Atp6v1g2 PE=3 SV=1	0.432
Q61598	Rab GDP dissociation inhibitor beta OS=Mus musculus GN=Gdi2 PE=1 SV=1	0.432
P50518	V-type proton ATPase subunit E 1 OS=Mus musculus GN=Atp6v1e1 PE=1 SV=2	0.428
P12658	Calbindin OS=Mus musculus GN=Calb1 PE=1 SV=2	0.427
P14152	Malate dehydrogenase, cytoplasmic OS=Mus musculus GN=Mdh1 PE=1 SV=3	0.419
B2RSH2	Guanine nucleotide-binding protein G(i) subunit alpha-1 OS=Mus musculus GN=Gnai1 PE=1 SV=1	0.419
Q922J6	Tetraspanin-2 OS=Mus musculus GN=Tspan2 PE=1 SV=1	0.417
P48722	Heat shock 70 kDa protein 4L OS=Mus musculus GN=Hspa4l PE=1 SV=2	0.417
Q60631	Growth factor receptor-bound protein 2 OS=Mus musculus GN=Grb2 PE=1 SV=1	0.409
A0A076FRG6	KCC2a variant 1 OS=Mus musculus GN=Slc12a5 PE=2 SV=1	0.407
Q80TL4	PHD finger protein 24 OS=Mus musculus GN=Phf24 PE=1 SV=2	0.403
Q7TQI3	Ubiquitin thioesterase OTUB1 OS=Mus musculus GN=Otub1 PE=1 SV=2	0.394
P63038	60 kDa heat shock protein, mitochondrial OS=Mus musculus GN=Hspd1 PE=1 SV=1	0.393
P06837	Neuromodulin OS=Mus musculus GN=Gap43 PE=1 SV=1	0.381
P62774	Myotrophin OS=Mus musculus GN=Mtpn PE=1 SV=2	0.379
A0A0G2JFT8	Protein RUFY3 OS=Mus musculus GN=Rufy3 PE=1 SV=1	0.372
Q9CPW4	Actin-related protein 2/3 complex subunit 5 OS=Mus musculus GN=Arpc5 PE=2 SV=3	0.371
Q68FL4	Putative adenosylhomocysteinase 3 OS=Mus musculus GN=Ahcyl2 PE=1 SV=1	0.368
Q6IRU5	Clathrin light chain B OS=Mus musculus GN=Cltb PE=1 SV=1	0.366
P31650	Sodium- and chloride-dependent GABA transporter 3 OS=Mus musculus GN=Slc6a11 PE=1 SV=2	0.366
P60761	Neurogranin OS=Mus musculus GN=Nrgn PE=1 SV=1	0.364
O08749	Dihydrolipoyl dehydrogenase, mitochondrial OS=Mus musculus GN=Dld PE=1 SV=2	0.362
P99027	60S acidic ribosomal protein P2 OS=Mus musculus GN=Rplp2 PE=1 SV=3	0.355
P08228	Superoxide dismutase [Cu-Zn] OS=Mus musculus GN=Sod1 PE=1 SV=2	0.346
Q9JKD3	Secretory carrier-associated membrane protein 5 OS=Mus musculus GN=Scamp5 PE=1 SV=1	0.34
P48036	Annexin A5 OS=Mus musculus GN=Anxa5 PE=1 SV=1	0.339
Q9CX86	Heterogeneous nuclear ribonucleoprotein A0 OS=Mus musculus GN=Hnrnpa0 PE=1 SV=1	0.338
Q63810	Calcineurin subunit B type 1 OS=Mus musculus GN=Ppp3r1 PE=1 SV=3	0.337
P63040	Complexin-1 OS=Mus musculus GN=Cplx1 PE=1 SV=1	0.335
P32848	Parvalbumin alpha OS=Mus musculus GN=Pvalb PE=1 SV=3	0.327
Q4VWZ5	Acyl-CoA-binding protein OS=Mus musculus GN=Dbi PE=1 SV=1	0.324
F6VPT0	Protein Ccdc163 (Fragment) OS=Mus musculus GN=Ccdc163 PE=4 SV=1	0.323
P02802	Metallothionein-1 OS=Mus musculus GN=Mt1 PE=1 SV=1	0.322
P62204	Calmodulin OS=Mus musculus GN=Calm1 PE=1 SV=2	0.313
D3YXH0	Immunoglobulin superfamily member 5 OS=Mus musculus GN=Igsf5 PE=4 SV=1	0.311
Q9D3D9	ATP synthase subunit delta, mitochondrial OS=Mus musculus GN=Atp5d PE=1 SV=1	0.297
Q91XV3	Brain acid soluble protein 1 OS=Mus musculus GN=Basp1 PE=1 SV=3	0.284
Q9CRB6	Tubulin polymerization-promoting protein family member 3 OS=Mus musculus GN=Tppp3 PE=1 SV=1	0.274
P26645	Myristoylated alanine-rich C-kinase substrate OS=Mus musculus GN=Marcks PE=1 SV=2	0.273
Q9WV69	Dematin OS=Mus musculus GN=Dmtn PE=1 SV=1	0.269
Q9JKC6	Cell cycle exit and neuronal differentiation protein 1 OS=Mus musculus GN=Cend1 PE=1 SV=1	0.269
P43274	Histone H1.4 OS=Mus musculus GN=Hist1h1e PE=1 SV=2	0.256
B1AWD9	Clathrin light chain A OS=Mus musculus GN=Clta PE=1 SV=1	0.255
Q8CI43	Myosin light chain 6B OS=Mus musculus GN=Myl6b PE=2 SV=1	0.252
P61089	Ubiquitin-conjugating enzyme E2 N OS=Mus musculus GN=Ube2n PE=1 SV=1	0.249
G5E8N5	L-lactate dehydrogenase OS=Mus musculus GN=Ldha PE=1 SV=1	0.248
Q6ZWX2	Thymosin, beta 4, X chromosome OS=Mus musculus GN=Tmsb4x PE=2 SV=1	0.239
P13595	Neural cell adhesion molecule 1 OS=Mus musculus GN=Ncam1 PE=1 SV=3	0.224
E9PYN1	Cell adhesion molecule 1 OS=Mus musculus GN=Cadm1 PE=1 SV=1	0.212
P28663	Beta-soluble NSF attachment protein OS=Mus musculus GN=Napb PE=1 SV=2	0.21
P20065	Thymosin beta-4 OS=Mus musculus GN=Tmsb4x PE=1 SV=1	0.207
P60904	DnaJ homolog subfamily C member 5 OS=Mus musculus GN=Dnajc5 PE=1 SV=1	0.204

## Sheet: TG3 vs. WT3
Accession	Description	Abundance Ratio: (TG3) / (WT3)
Q3V117	ATP-citrate synthase OS=Mus musculus GN=Acly PE=1 SV=1	5.526
Q3TTY5	Keratin, type II cytoskeletal 2 epidermal OS=Mus musculus GN=Krt2 PE=1 SV=1	2.979
Q8BL66	Early endosome antigen 1 OS=Mus musculus GN=Eea1 PE=1 SV=2	2.834
B1AQ77	Keratin 15, isoform CRA_a OS=Mus musculus GN=Krt15 PE=1 SV=1	2.777
Q32P04	Keratin 5 OS=Mus musculus GN=Krt5 PE=2 SV=2	2.716
Q4VWZ5	Acyl-CoA-binding protein OS=Mus musculus GN=Dbi PE=1 SV=1	2.416
Q61782	Type I epidermal keratin mRNA, 3'end (Fragment) OS=Mus musculus PE=2 SV=1	2.363
Q91VB8	Alpha globin 1 OS=Mus musculus GN=haemaglobin alpha 2 PE=1 SV=1	2.309
Q3UBP6	Putative uncharacterized protein OS=Mus musculus GN=Actb PE=2 SV=1	2.147
D3YXH0	Immunoglobulin superfamily member 5 OS=Mus musculus GN=Igsf5 PE=4 SV=1	2.139
O08539	Myc box-dependent-interacting protein 1 OS=Mus musculus GN=Bin1 PE=1 SV=1	2.109
Q3UV17	Keratin, type II cytoskeletal 2 oral OS=Mus musculus GN=Krt76 PE=2 SV=1	2.096
P63005	Platelet-activating factor acetylhydrolase IB subunit alpha OS=Mus musculus GN=Pafah1b1 PE=1 SV=2	2.078
Q548F2	Guanine deaminase OS=Mus musculus GN=Gda PE=2 SV=1	1.997
G5E902	MCG10343, isoform CRA_b OS=Mus musculus GN=Slc25a3 PE=1 SV=1	1.993
Q9DCW4	Electron transfer flavoprotein subunit beta OS=Mus musculus GN=Etfb PE=1 SV=3	1.984
Q149Z9	Histone cluster 1, H1d OS=Mus musculus GN=Hist1h1d PE=2 SV=1	1.883
Q6ZWX2	Thymosin, beta 4, X chromosome OS=Mus musculus GN=Tmsb4x PE=2 SV=1	1.832
B1AWD9	Clathrin light chain A OS=Mus musculus GN=Clta PE=1 SV=1	1.816
Q08331	Calretinin OS=Mus musculus GN=Calb2 PE=1 SV=3	1.814
P14115	60S ribosomal protein L27a OS=Mus musculus GN=Rpl27a PE=2 SV=5	1.809
P84086	Complexin-2 OS=Mus musculus GN=Cplx2 PE=1 SV=1	1.806
P02802	Metallothionein-1 OS=Mus musculus GN=Mt1 PE=1 SV=1	1.796
Q8CI43	Myosin light chain 6B OS=Mus musculus GN=Myl6b PE=2 SV=1	1.771
P47962	60S ribosomal protein L5 OS=Mus musculus GN=Rpl5 PE=1 SV=3	1.757
A8DUK4	Beta-globin OS=Mus musculus GN=Hbbt1 PE=1 SV=1	1.749
P99024	Tubulin beta-5 chain OS=Mus musculus GN=Tubb5 PE=1 SV=1	1.713
Q546G4	Albumin 1 OS=Mus musculus GN=Alb PE=2 SV=1	1.688
P20065	Thymosin beta-4 OS=Mus musculus GN=Tmsb4x PE=1 SV=1	1.682
P62717	60S ribosomal protein L18a OS=Mus musculus GN=Rpl18a PE=1 SV=1	1.68
P62204	Calmodulin OS=Mus musculus GN=Calm1 PE=1 SV=2	1.677
P19157	Glutathione S-transferase P 1 OS=Mus musculus GN=Gstp1 PE=1 SV=2	1.651
Q9R0P9	Ubiquitin carboxyl-terminal hydrolase isozyme L1 OS=Mus musculus GN=Uchl1 PE=1 SV=1	1.647
Q8VDD5	Myosin-9 OS=Mus musculus GN=Myh9 PE=1 SV=4	1.624
Q9EQU5-2	Isoform 2 of Protein SET OS=Mus musculus GN=Set	1.604
P17742	Peptidyl-prolyl cis-trans isomerase A OS=Mus musculus GN=Ppia PE=1 SV=2	1.595
Q810U4	Neuronal cell adhesion molecule OS=Mus musculus GN=Nrcam PE=1 SV=2	1.586
Q6IFX2	Keratin, type I cytoskeletal 42 OS=Mus musculus GN=Krt42 PE=1 SV=1	1.586
P14869	60S acidic ribosomal protein P0 OS=Mus musculus GN=Rplp0 PE=1 SV=3	1.576
Q9WV69	Dematin OS=Mus musculus GN=Dmtn PE=1 SV=1	1.561
P17751	Triosephosphate isomerase OS=Mus musculus GN=Tpi1 PE=1 SV=4	1.556
P63101	14-3-3 protein zeta/delta OS=Mus musculus GN=Ywhaz PE=1 SV=1	1.541
Q5BLK1	40S ribosomal protein S6 OS=Mus musculus GN=Rps6 PE=2 SV=1	1.531
P99027	60S acidic ribosomal protein P2 OS=Mus musculus GN=Rplp2 PE=1 SV=3	1.519
O55091	Protein IMPACT OS=Mus musculus GN=Impact PE=1 SV=2	1.514
P98086	Complement C1q subcomponent subunit A OS=Mus musculus GN=C1qa PE=1 SV=2	1.493
E9Q557	Desmoplakin OS=Mus musculus GN=Dsp PE=1 SV=1	1.474
F8WGL3	Cofilin-1 OS=Mus musculus GN=Cfl1 PE=1 SV=1	1.429
Q9CZC8	Secernin-1 OS=Mus musculus GN=Scrn1 PE=1 SV=1	1.415
Q9DBJ1	Phosphoglycerate mutase 1 OS=Mus musculus GN=Pgam1 PE=1 SV=3	1.411
Q8C2Q7	Heterogeneous nuclear ribonucleoprotein H OS=Mus musculus GN=Hnrnph1 PE=1 SV=1	1.401
Q545V3	Enolase 2, gamma neuronal, isoform CRA_a OS=Mus musculus GN=Eno2 PE=2 SV=1	1.401
Q505A8	MCG17585 OS=Mus musculus GN=Rpl39 PE=2 SV=1	1.399
P68510	14-3-3 protein eta OS=Mus musculus GN=Ywhah PE=1 SV=2	1.394
Q8K183	Pyridoxal kinase OS=Mus musculus GN=Pdxk PE=1 SV=1	1.391
Q3TT94	Serine/threonine-protein phosphatase 2A 55 kDa regulatory subunit B OS=Mus musculus GN=Ppp2r2a PE=2 SV=1	1.381
D3Z4B2	Gamma-soluble NSF attachment protein (Fragment) OS=Mus musculus GN=Napg PE=1 SV=1	1.369
P99028	Cytochrome b-c1 complex subunit 6, mitochondrial OS=Mus musculus GN=Uqcrh PE=1 SV=2	1.367
Q3UR55	ATPase, Na+/K+ transporting, beta 2 polypeptide, isoform CRA_b OS=Mus musculus GN=Atp1b2 PE=2 SV=1	1.366
Q63810	Calcineurin subunit B type 1 OS=Mus musculus GN=Ppp3r1 PE=1 SV=3	1.355
G5E866	Splicing factor 3B subunit 1 OS=Mus musculus GN=Sf3b1 PE=1 SV=1	1.353
P05132	cAMP-dependent protein kinase catalytic subunit alpha OS=Mus musculus GN=Prkaca PE=1 SV=3	1.349
P01831	Thy-1 membrane glycoprotein OS=Mus musculus GN=Thy1 PE=1 SV=1	1.323
Q3UH59	Myosin-10 OS=Mus musculus GN=Myh10 PE=1 SV=1	1.32
P47963	60S ribosomal protein L13 OS=Mus musculus GN=Rpl13 PE=1 SV=3	1.319
Q80YN3	Breast carcinoma-amplified sequence 1 homolog OS=Mus musculus GN=Bcas1 PE=1 SV=3	1.312
Q5XJF6	Ribosomal protein OS=Mus musculus GN=Rpl10a PE=1 SV=1	1.302
Q8VDN2	Sodium/potassium-transporting ATPase subunit alpha-1 OS=Mus musculus GN=Atp1a1 PE=1 SV=1	0.775
Q99KI0	Aconitate hydratase, mitochondrial OS=Mus musculus GN=Aco2 PE=1 SV=1	0.773
Q52KC1	Eukaryotic translation initiation factor 4A2 OS=Mus musculus GN=Eif4a2 PE=2 SV=1	0.772
Q91XV3	Brain acid soluble protein 1 OS=Mus musculus GN=Basp1 PE=1 SV=3	0.771
Q548L4	Glutamate decarboxylase OS=Mus musculus GN=Gad2 PE=2 SV=1	0.771
A0A075B5P2	Protein Igkc (Fragment) OS=Mus musculus GN=Igkc PE=1 SV=1	0.769
Q80YX1	Tenascin OS=Mus musculus GN=Tnc PE=1 SV=1	0.768
V9GX76	Unconventional myosin-VI OS=Mus musculus GN=Myo6 PE=1 SV=1	0.768
P63163	Small nuclear ribonucleoprotein-associated protein N OS=Mus musculus GN=Snrpn PE=2 SV=1	0.766
S4R1P5	Dystonin OS=Mus musculus GN=Dst PE=1 SV=1	0.765
P60766	Cell division control protein 42 homolog OS=Mus musculus GN=Cdc42 PE=1 SV=2	0.765
Q9CZ13	Cytochrome b-c1 complex subunit 1, mitochondrial OS=Mus musculus GN=Uqcrc1 PE=1 SV=2	0.764
P61264	Syntaxin-1B OS=Mus musculus GN=Stx1b PE=1 SV=1	0.764
P40336	Vacuolar protein sorting-associated protein 26A OS=Mus musculus GN=Vps26a PE=1 SV=1	0.76
B2RTL5	Aldehyde dehydrogenase family 1, subfamily A7 OS=Mus musculus GN=Aldh1a7 PE=2 SV=1	0.76
E9Q455	Tropomyosin alpha-1 chain OS=Mus musculus GN=Tpm1 PE=1 SV=1	0.759
Q9Z2T6	Keratin, type II cuticular Hb5 OS=Mus musculus GN=Krt85 PE=2 SV=2	0.758
Q9CZU6	Citrate synthase, mitochondrial OS=Mus musculus GN=Cs PE=1 SV=1	0.757
P62858	40S ribosomal protein S28 OS=Mus musculus GN=Rps28 PE=1 SV=1	0.757
P26883	Peptidyl-prolyl cis-trans isomerase FKBP1A OS=Mus musculus GN=Fkbp1a PE=1 SV=2	0.755
P53395	Lipoamide acyltransferase component of branched-chain alpha-keto acid dehydrogenase complex, mitochondrial OS=Mus musculus GN=Dbt PE=1 SV=2	0.755
Q61838	Alpha-2-macroglobulin OS=Mus musculus GN=A2m PE=1 SV=3	0.754
Q3TLP8	RAS-related C3 botulinum substrate 1, isoform CRA_a OS=Mus musculus GN=Rac1 PE=1 SV=1	0.753
Q9JHU4	Cytoplasmic dynein 1 heavy chain 1 OS=Mus musculus GN=Dync1h1 PE=1 SV=2	0.753
S4R249	Ankyrin-2 OS=Mus musculus GN=Ank2 PE=1 SV=1	0.753
Q9EQF6	Dihydropyrimidinase-related protein 5 OS=Mus musculus GN=Dpysl5 PE=1 SV=1	0.746
F6TYB7	Myelin basic protein (Fragment) OS=Mus musculus GN=Mbp PE=1 SV=1	0.745
Q9WUM4	Coronin-1C OS=Mus musculus GN=Coro1c PE=1 SV=2	0.744
Q9WUB3	Glycogen phosphorylase, muscle form OS=Mus musculus GN=Pygm PE=1 SV=3	0.744
Q8VCE0	Sodium/potassium-transporting ATPase subunit alpha OS=Mus musculus GN=Atp1a3 PE=1 SV=1	0.74
P17427	AP-2 complex subunit alpha-2 OS=Mus musculus GN=Ap2a2 PE=1 SV=2	0.739
Q8CI94	Glycogen phosphorylase, brain form OS=Mus musculus GN=Pygb PE=1 SV=3	0.737
Q3U2G2	Heat shock 70 kDa protein 4 OS=Mus musculus GN=Hspa4 PE=1 SV=1	0.736
P35486	Pyruvate dehydrogenase E1 component subunit alpha, somatic form, mitochondrial OS=Mus musculus GN=Pdha1 PE=1 SV=1	0.735
Q9JLM8	Serine/threonine-protein kinase DCLK1 OS=Mus musculus GN=Dclk1 PE=1 SV=1	0.731
Q5SXR6	Clathrin heavy chain OS=Mus musculus GN=Cltc PE=1 SV=1	0.73
Q8C522	Endonuclease domain-containing 1 protein OS=Mus musculus GN=Endod1 PE=1 SV=2	0.729
Q9JKC6	Cell cycle exit and neuronal differentiation protein 1 OS=Mus musculus GN=Cend1 PE=1 SV=1	0.725
B2RTM0	Histone H4 OS=Mus musculus GN=Hist2h4 PE=2 SV=1	0.725
P63276	40S ribosomal protein S17 OS=Mus musculus GN=Rps17 PE=1 SV=2	0.724
Q62261	Spectrin beta chain, non-erythrocytic 1 OS=Mus musculus GN=Sptbn1 PE=1 SV=2	0.724
A2AUK5	Band 4.1-like protein 1 OS=Mus musculus GN=Epb41l1 PE=1 SV=1	0.722
Q8BVI4	Dihydropteridine reductase OS=Mus musculus GN=Qdpr PE=1 SV=2	0.72
P47857	ATP-dependent 6-phosphofructokinase, muscle type OS=Mus musculus GN=Pfkm PE=1 SV=3	0.72
P60202	Myelin proteolipid protein OS=Mus musculus GN=Plp1 PE=1 SV=2	0.719
E9Q7Q3	Tropomyosin alpha-3 chain OS=Mus musculus GN=Tpm3 PE=1 SV=1	0.718
Q5SYD0	Unconventional myosin-Id OS=Mus musculus GN=Myo1d PE=1 SV=1	0.718
Q9QWL7	Keratin, type I cytoskeletal 17 OS=Mus musculus GN=Krt17 PE=1 SV=3	0.71
P84078	ADP-ribosylation factor 1 OS=Mus musculus GN=Arf1 PE=1 SV=2	0.71
P43274	Histone H1.4 OS=Mus musculus GN=Hist1h1e PE=1 SV=2	0.71
Q9WV92	Band 4.1-like protein 3 OS=Mus musculus GN=Epb41l3 PE=1 SV=1	0.709
G5E924	Heterogeneous nuclear ribonucleoprotein L (Fragment) OS=Mus musculus GN=Hnrnpl PE=1 SV=1	0.708
P63318	Protein kinase C gamma type OS=Mus musculus GN=Prkcg PE=1 SV=1	0.707
Q9CZY3	Ubiquitin-conjugating enzyme E2 variant 1 OS=Mus musculus GN=Ube2v1 PE=1 SV=1	0.707
P48771	Cytochrome c oxidase subunit 7A2, mitochondrial OS=Mus musculus GN=Cox7a2 PE=1 SV=2	0.706
Q3TI05	Chaperonin containing Tcp1, subunit 6a (Zeta) OS=Mus musculus GN=Cct6a PE=2 SV=1	0.706
B2RRX2	Serine/threonine-protein phosphatase OS=Mus musculus GN=Ppp3ca PE=2 SV=1	0.704
Q9D0M3	Cytochrome c1, heme protein, mitochondrial OS=Mus musculus GN=Cyc1 PE=1 SV=1	0.701
P56399	Ubiquitin carboxyl-terminal hydrolase 5 OS=Mus musculus GN=Usp5 PE=1 SV=1	0.701
Q543Y7	Putative uncharacterized protein OS=Mus musculus GN=Pacsin1 PE=2 SV=1	0.7
Q9DCD0	6-phosphogluconate dehydrogenase, decarboxylating OS=Mus musculus GN=Pgd PE=1 SV=3	0.693
A0A0A0MQA5	Tubulin alpha chain (Fragment) OS=Mus musculus GN=Tuba4a PE=1 SV=1	0.693
P46097	Synaptotagmin-2 OS=Mus musculus GN=Syt2 PE=1 SV=1	0.689
P39053	Dynamin-1 OS=Mus musculus GN=Dnm1 PE=1 SV=2	0.689
Q9Z1G4	V-type proton ATPase 116 kDa subunit a isoform 1 OS=Mus musculus GN=Atp6v0a1 PE=1 SV=3	0.688
Q9CX86	Heterogeneous nuclear ribonucleoprotein A0 OS=Mus musculus GN=Hnrnpa0 PE=1 SV=1	0.688
P26645	Myristoylated alanine-rich C-kinase substrate OS=Mus musculus GN=Marcks PE=1 SV=2	0.682
Q78ZJ8	MCG22989, isoform CRA_b OS=Mus musculus GN=Rab11b PE=2 SV=1	0.681
Q8R001	Microtubule-associated protein RP/EB family member 2 OS=Mus musculus GN=Mapre2 PE=1 SV=1	0.68
P11798	Calcium/calmodulin-dependent protein kinase type II subunit alpha OS=Mus musculus GN=Camk2a PE=1 SV=2	0.677
Q3UNV7	Putative uncharacterized protein OS=Mus musculus GN=Mlf2 PE=2 SV=1	0.675
E9Q401	Ryanodine receptor 2 OS=Mus musculus GN=Ryr2 PE=1 SV=1	0.675
Q9D051	Pyruvate dehydrogenase E1 component subunit beta, mitochondrial OS=Mus musculus GN=Pdhb PE=1 SV=1	0.674
Q3UMU9	Hepatoma-derived growth factor-related protein 2 OS=Mus musculus GN=Hdgfrp2 PE=1 SV=1	0.674
Q9Z2I9	Succinate--CoA ligase [ADP-forming] subunit beta, mitochondrial OS=Mus musculus GN=Sucla2 PE=1 SV=2	0.674
P14148	60S ribosomal protein L7 OS=Mus musculus GN=Rpl7 PE=1 SV=2	0.673
P19001	Keratin, type I cytoskeletal 19 OS=Mus musculus GN=Krt19 PE=1 SV=1	0.672
Q922J6	Tetraspanin-2 OS=Mus musculus GN=Tspan2 PE=1 SV=1	0.672
P62317	Small nuclear ribonucleoprotein Sm D2 OS=Mus musculus GN=Snrpd2 PE=3 SV=1	0.67
O70318	Band 4.1-like protein 2 OS=Mus musculus GN=Epb41l2 PE=1 SV=2	0.667
Q923T9	Calcium/calmodulin-dependent protein kinase type II subunit gamma OS=Mus musculus GN=Camk2g PE=1 SV=1	0.666
A0A0G2JFT8	Protein RUFY3 OS=Mus musculus GN=Rufy3 PE=1 SV=1	0.666
Q3UHL1	CaM kinase-like vesicle-associated protein OS=Mus musculus GN=Camkv PE=1 SV=2	0.662
P62305	Small nuclear ribonucleoprotein E OS=Mus musculus GN=Snrpe PE=1 SV=1	0.661
Q5DQJ3	Capping protein (Actin filament) muscle Z-line, alpha 2, isoform CRA_c OS=Mus musculus GN=Capza2 PE=2 SV=1	0.659
Q7TSJ2	Microtubule-associated protein 6 OS=Mus musculus GN=Map6 PE=1 SV=2	0.657
Q9Z1B3	1-phosphatidylinositol 4,5-bisphosphate phosphodiesterase beta-1 OS=Mus musculus GN=Plcb1 PE=1 SV=2	0.655
Q3UYK6	Amino acid transporter OS=Mus musculus GN=Slc1a2 PE=2 SV=1	0.655
B2RXY7	Carbonyl reductase 1 OS=Mus musculus GN=Cbr1 PE=2 SV=1	0.654
P52480-2	Isoform M1 of Pyruvate kinase PKM OS=Mus musculus GN=Pkm	0.652
Q3TXU4	Apolipoprotein E, isoform CRA_h OS=Mus musculus GN=Apoe PE=2 SV=1	0.652
P62715	Serine/threonine-protein phosphatase 2A catalytic subunit beta isoform OS=Mus musculus GN=Ppp2cb PE=1 SV=1	0.652
P80313	T-complex protein 1 subunit eta OS=Mus musculus GN=Cct7 PE=1 SV=1	0.651
P61255	60S ribosomal protein L26 OS=Mus musculus GN=Rpl26 PE=1 SV=1	0.648
Q4FJX4	Csrp1 protein OS=Mus musculus GN=Csrp1 PE=2 SV=1	0.648
Q8VEK3	Heterogeneous nuclear ribonucleoprotein U OS=Mus musculus GN=Hnrnpu PE=1 SV=1	0.647
Q3UAD6	Heat shock protein 90kDa beta (Grp94), member 1 OS=Mus musculus GN=Hsp90b1 PE=2 SV=1	0.645
Q9QUM9	Proteasome subunit alpha type-6 OS=Mus musculus GN=Psma6 PE=1 SV=1	0.643
P47757	F-actin-capping protein subunit beta OS=Mus musculus GN=Capzb PE=1 SV=3	0.642
Q9R1P1	Proteasome subunit beta type-3 OS=Mus musculus GN=Psmb3 PE=1 SV=1	0.642
P12382	ATP-dependent 6-phosphofructokinase, liver type OS=Mus musculus GN=Pfkl PE=1 SV=4	0.639
Q8BMS1	Trifunctional enzyme subunit alpha, mitochondrial OS=Mus musculus GN=Hadha PE=1 SV=1	0.638
E9PYH0	Versican core protein OS=Mus musculus GN=Vcan PE=1 SV=1	0.632
P27773	Protein disulfide-isomerase A3 OS=Mus musculus GN=Pdia3 PE=1 SV=2	0.632
Q8BG05	Heterogeneous nuclear ribonucleoprotein A3 OS=Mus musculus GN=Hnrnpa3 PE=1 SV=1	0.628
P00920	Carbonic anhydrase 2 OS=Mus musculus GN=Ca2 PE=1 SV=4	0.626
E9QAX2	Unconventional myosin-XVIIIa OS=Mus musculus GN=Myo18a PE=1 SV=1	0.625
P19246	Neurofilament heavy polypeptide OS=Mus musculus GN=Nefh PE=1 SV=3	0.623
P17426	AP-2 complex subunit alpha-1 OS=Mus musculus GN=Ap2a1 PE=1 SV=1	0.623
Q68FL4	Putative adenosylhomocysteinase 3 OS=Mus musculus GN=Ahcyl2 PE=1 SV=1	0.619
Q2PFD7	PH and SEC7 domain-containing protein 3 OS=Mus musculus GN=Psd3 PE=1 SV=2	0.615
Q3UY21	Myelin-oligodendrocyte glycoprotein OS=Mus musculus GN=Mog PE=1 SV=1	0.614
P10637-3	Isoform Tau-B of Microtubule-associated protein tau OS=Mus musculus GN=Mapt	0.611
Q8BFZ9	Erlin-2 OS=Mus musculus GN=Erlin2 PE=1 SV=1	0.61
E9PVP0	PCTP-like protein OS=Mus musculus GN=Stard10 PE=1 SV=1	0.609
Q8R0Y6	Cytosolic 10-formyltetrahydrofolate dehydrogenase OS=Mus musculus GN=Aldh1l1 PE=1 SV=1	0.608
Q61282	Aggrecan core protein OS=Mus musculus GN=Acan PE=1 SV=2	0.607
O09061	Proteasome subunit beta type-1 OS=Mus musculus GN=Psmb1 PE=1 SV=1	0.599
Q542X7	Chaperonin subunit 2 (Beta), isoform CRA_a OS=Mus musculus GN=Cct2 PE=2 SV=1	0.597
O55143	Sarcoplasmic/endoplasmic reticulum calcium ATPase 2 OS=Mus musculus GN=Atp2a2 PE=1 SV=2	0.591
Q5FWI9	Adaptor protein complex AP-2, mu1 OS=Mus musculus GN=Ap2m1 PE=2 SV=1	0.587
Q7M6W1	Reticulon OS=Mus musculus GN=Rtn1 PE=1 SV=1	0.587
P55066	Neurocan core protein OS=Mus musculus GN=Ncan PE=2 SV=1	0.585
Q8BYI9	Tenascin-R OS=Mus musculus GN=Tnr PE=1 SV=2	0.584
Q9JLZ3	Methylglutaconyl-CoA hydratase, mitochondrial OS=Mus musculus GN=Auh PE=1 SV=1	0.58
P62307	Small nuclear ribonucleoprotein F OS=Mus musculus GN=Snrpf PE=1 SV=1	0.58
Q544E3	Phosphatidylinositol-4-phosphate 5-kinase, type II, alpha OS=Mus musculus GN=Pip4k2a PE=2 SV=1	0.579
P48036	Annexin A5 OS=Mus musculus GN=Anxa5 PE=1 SV=1	0.573
P31324	cAMP-dependent protein kinase type II-beta regulatory subunit OS=Mus musculus GN=Prkar2b PE=1 SV=3	0.572
Q99M71	Mammalian ependymin-related protein 1 OS=Mus musculus GN=Epdr1 PE=2 SV=1	0.571
P70202	Latexin OS=Mus musculus GN=Lxn PE=1 SV=2	0.57
P12023	Amyloid beta A4 protein OS=Mus musculus GN=App PE=1 SV=3	0.57
Q9QUP5	Hyaluronan and proteoglycan link protein 1 OS=Mus musculus GN=Hapln1 PE=1 SV=1	0.568
Q04690	Neurofibromin OS=Mus musculus GN=Nf1 PE=1 SV=1	0.566
Q9CU62	Structural maintenance of chromosomes protein 1A OS=Mus musculus GN=Smc1a PE=1 SV=4	0.566
Q9QYC0	Alpha-adducin OS=Mus musculus GN=Add1 PE=1 SV=2	0.564
Q9ESM3	Hyaluronan and proteoglycan link protein 2 OS=Mus musculus GN=Hapln2 PE=1 SV=1	0.563
Q5BLK0	MCG18564, isoform CRA_a OS=Mus musculus GN=Rpl12 PE=2 SV=1	0.56
P31650	Sodium- and chloride-dependent GABA transporter 3 OS=Mus musculus GN=Slc6a11 PE=1 SV=2	0.56
Q9R1P0	Proteasome subunit alpha type-4 OS=Mus musculus GN=Psma4 PE=1 SV=1	0.56
Q9QXS1	Plectin OS=Mus musculus GN=Plec PE=1 SV=3	0.559
Q9Z331	Keratin, type II cytoskeletal 6B OS=Mus musculus GN=Krt6b PE=1 SV=3	0.558
P09528	Ferritin heavy chain OS=Mus musculus GN=Fth1 PE=1 SV=2	0.558
P11881	Inositol 1,4,5-trisphosphate receptor type 1 OS=Mus musculus GN=Itpr1 PE=1 SV=2	0.557
F8WHB1	Calcium-transporting ATPase OS=Mus musculus GN=Atp2b2 PE=1 SV=1	0.556
P97300	Neuroplastin OS=Mus musculus GN=Nptn PE=1 SV=3	0.555
Q5SS83	Flotillin 2, isoform CRA_a OS=Mus musculus GN=Flot2 PE=1 SV=1	0.555
Q91ZX7	Prolow-density lipoprotein receptor-related protein 1 OS=Mus musculus GN=Lrp1 PE=1 SV=1	0.554
Q3TQ70	Beta1 subnuit of GTP-binding protein OS=Mus musculus GN=Gnb1 PE=2 SV=1	0.549
Q60692	Proteasome subunit beta type-6 OS=Mus musculus GN=Psmb6 PE=1 SV=3	0.547
A6H611	Mitochondrial intermediate peptidase OS=Mus musculus GN=Mipep PE=1 SV=1	0.544
Q9CXS4	Centromere protein V OS=Mus musculus GN=Cenpv PE=1 SV=2	0.543
Q9Z2U0	Proteasome subunit alpha type-7 OS=Mus musculus GN=Psma7 PE=1 SV=1	0.541
Q8C605	ATP-dependent 6-phosphofructokinase OS=Mus musculus GN=Pfkp PE=1 SV=1	0.54
P48722	Heat shock 70 kDa protein 4L OS=Mus musculus GN=Hspa4l PE=1 SV=2	0.54
P63011	Ras-related protein Rab-3A OS=Mus musculus GN=Rab3a PE=1 SV=1	0.539
A0A0G2JGS4	Calcium/calmodulin-dependent protein kinase type II subunit delta OS=Mus musculus GN=Camk2d PE=4 SV=1	0.539
P17156	Heat shock-related 70 kDa protein 2 OS=Mus musculus GN=Hspa2 PE=1 SV=2	0.539
P99026	Proteasome subunit beta type-4 OS=Mus musculus GN=Psmb4 PE=1 SV=1	0.538
Q9R1P4	Proteasome subunit alpha type-1 OS=Mus musculus GN=Psma1 PE=1 SV=1	0.53
P01592	Immunoglobulin J chain OS=Mus musculus GN=Igj PE=2 SV=4	0.53
P35235	Tyrosine-protein phosphatase non-receptor type 11 OS=Mus musculus GN=Ptpn11 PE=1 SV=2	0.527
Q99PU5	Long-chain-fatty-acid--CoA ligase ACSBG1 OS=Mus musculus GN=Acsbg1 PE=1 SV=1	0.523
P60879	Synaptosomal-associated protein 25 OS=Mus musculus GN=Snap25 PE=1 SV=1	0.522
Q80TL4	PHD finger protein 24 OS=Mus musculus GN=Phf24 PE=1 SV=2	0.521
Q545X8	40S ribosomal protein S4 OS=Mus musculus GN=Rps4x PE=2 SV=1	0.52
Q9QYX7	Protein piccolo OS=Mus musculus GN=Pclo PE=1 SV=4	0.518
D0VYV6	Erythrocyte protein band 4.1-like 3 isoform B OS=Mus musculus GN=Epb4.1l3 PE=2 SV=1	0.518
Q8BVE3	V-type proton ATPase subunit H OS=Mus musculus GN=Atp6v1h PE=1 SV=1	0.517
O08917	Flotillin-1 OS=Mus musculus GN=Flot1 PE=1 SV=1	0.513
Q9WTL4	Insulin receptor-related protein OS=Mus musculus GN=Insrr PE=1 SV=2	0.512
P21460	Cystatin-C OS=Mus musculus GN=Cst3 PE=1 SV=2	0.501
P62814	V-type proton ATPase subunit B, brain isoform OS=Mus musculus GN=Atp6v1b2 PE=1 SV=1	0.5
A0A076FRG6	KCC2a variant 1 OS=Mus musculus GN=Slc12a5 PE=2 SV=1	0.497
O55234	Proteasome subunit beta type-5 OS=Mus musculus GN=Psmb5 PE=1 SV=3	0.487
P49722	Proteasome subunit alpha type-2 OS=Mus musculus GN=Psma2 PE=1 SV=3	0.484
Q9D2G2	Dihydrolipoyllysine-residue succinyltransferase component of 2-oxoglutarate dehydrogenase complex, mitochondrial OS=Mus musculus GN=Dlst PE=1 SV=1	0.481
Q9CPX4	Ferritin OS=Mus musculus GN=Ftl1 PE=1 SV=1	0.477
Q8BGT8	Phytanoyl-CoA hydroxylase-interacting protein-like OS=Mus musculus GN=Phyhipl PE=2 SV=1	0.476
P70441	Na(+)/H(+) exchange regulatory cofactor NHE-RF1 OS=Mus musculus GN=Slc9a3r1 PE=1 SV=3	0.475
Q0VF55	Calcium-transporting ATPase OS=Mus musculus GN=Atp2b3 PE=1 SV=1	0.472
P63085	Mitogen-activated protein kinase 1 OS=Mus musculus GN=Mapk1 PE=1 SV=3	0.47
Q3UGC8	Propionyl-Coenzyme A carboxylase, alpha polypeptide, isoform CRA_b OS=Mus musculus GN=Pcca PE=2 SV=1	0.468
Q9Z2U1	Proteasome subunit alpha type-5 OS=Mus musculus GN=Psma5 PE=1 SV=1	0.463
P62827	GTP-binding nuclear protein Ran OS=Mus musculus GN=Ran PE=1 SV=3	0.462
Q9JIS5	Synaptic vesicle glycoprotein 2A OS=Mus musculus GN=Sv2a PE=1 SV=1	0.46
Q9R1P3	Proteasome subunit beta type-2 OS=Mus musculus GN=Psmb2 PE=1 SV=1	0.459
Q9QZQ8	Core histone macro-H2A.1 OS=Mus musculus GN=H2afy PE=1 SV=3	0.454
Q91VE0	Long-chain fatty acid transport protein 4 OS=Mus musculus GN=Slc27a4 PE=1 SV=1	0.454
O35955	Proteasome subunit beta type-10 OS=Mus musculus GN=Psmb10 PE=1 SV=1	0.45
O54962	Barrier-to-autointegration factor OS=Mus musculus GN=Banf1 PE=1 SV=1	0.448
A2AWN8	YTH domain family 1, isoform CRA_a OS=Mus musculus GN=Ythdf1 PE=1 SV=1	0.448
P70195	Proteasome subunit beta type-7 OS=Mus musculus GN=Psmb7 PE=1 SV=1	0.447
P14106	Complement C1q subcomponent subunit B OS=Mus musculus GN=C1qb PE=1 SV=2	0.441
Q8BKZ9	Pyruvate dehydrogenase protein X component, mitochondrial OS=Mus musculus GN=Pdhx PE=1 SV=1	0.438
Q91ZU6	Dystonin OS=Mus musculus GN=Dst PE=1 SV=2	0.438
Q8R016	Bleomycin hydrolase OS=Mus musculus GN=Blmh PE=1 SV=1	0.437
Q3U7E0	Putative uncharacterized protein OS=Mus musculus GN=Atp6v1g1 PE=2 SV=1	0.436
A2CEK3	Phosphoglucomutase-2 OS=Mus musculus GN=Pgm2 PE=1 SV=1	0.431
B9EIC7	MCG3853 OS=Mus musculus GN=Phyhip PE=2 SV=1	0.43
E9PUA3	IQ motif and SEC7 domain-containing protein 1 OS=Mus musculus GN=Iqsec1 PE=1 SV=1	0.421
Q8BMF4	Dihydrolipoyllysine-residue acetyltransferase component of pyruvate dehydrogenase complex, mitochondrial OS=Mus musculus GN=Dlat PE=1 SV=2	0.407
P42669	Transcriptional activator protein Pur-alpha OS=Mus musculus GN=Pura PE=1 SV=1	0.398
Q9Z0H4	CUGBP Elav-like family member 2 OS=Mus musculus GN=Celf2 PE=1 SV=1	0.395
Q58EV4	Proteasome subunit alpha type OS=Mus musculus GN=Psma3 PE=2 SV=1	0.393
Q9Z0E0	Neurochondrin OS=Mus musculus GN=Ncdn PE=1 SV=1	0.39
Q58EA6	MCG10725, isoform CRA_a OS=Mus musculus GN=Rps25 PE=2 SV=1	0.366
P11983	T-complex protein 1 subunit alpha OS=Mus musculus GN=Tcp1 PE=1 SV=3	0.365
Q9JM93	ADP-ribosylation factor-like protein 6-interacting protein 4 OS=Mus musculus GN=Arl6ip4 PE=1 SV=1	0.34
Q5SQX6	Cytoplasmic FMR1-interacting protein 2 OS=Mus musculus GN=Cyfip2 PE=1 SV=2	0.327
F6YVP7	Protein Gm10260 OS=Mus musculus GN=Gm10260 PE=3 SV=2	0.286
F6VPT0	Protein Ccdc163 (Fragment) OS=Mus musculus GN=Ccdc163 PE=4 SV=1	0.284
Q02105	Complement C1q subcomponent subunit C OS=Mus musculus GN=C1qc PE=2 SV=2	0.274
Q99MN9	Propionyl-CoA carboxylase beta chain, mitochondrial OS=Mus musculus GN=Pccb PE=1 SV=2	0.229
Q3V0Q1	Dynein heavy chain 12, axonemal OS=Mus musculus GN=Dnah12 PE=1 SV=2	0.227
Q3TVK3	Aspartyl aminopeptidase OS=Mus musculus GN=Dnpep PE=1 SV=1	0.224
Q9D8B3	Charged multivesicular body protein 4b OS=Mus musculus GN=Chmp4b PE=1 SV=2	0.201
Q8R1B4	Eukaryotic translation initiation factor 3 subunit C OS=Mus musculus GN=Eif3c PE=1 SV=1	0.189

## Sheet: TG24 vs. TG3
Accession	Description	Abundance Ratio: (TG24) / (TG3)
P43276	Histone H1.5 OS=Mus musculus GN=Hist1h1b PE=1 SV=2	16.605
Q9Z331	Keratin, type II cytoskeletal 6B OS=Mus musculus GN=Krt6b PE=1 SV=3	11.79
Q5SZA3	Histone cluster 1, H1c OS=Mus musculus GN=Hist1h1c PE=2 SV=1	10.817
P12023	Amyloid beta A4 protein OS=Mus musculus GN=App PE=1 SV=3	10.645
Q3SYP5	Keratin 16 OS=Mus musculus GN=Krt16 PE=2 SV=1	8.456
Q8R1B4	Eukaryotic translation initiation factor 3 subunit C OS=Mus musculus GN=Eif3c PE=1 SV=1	8.243
Q02105	Complement C1q subcomponent subunit C OS=Mus musculus GN=C1qc PE=2 SV=2	8.076
Q04690	Neurofibromin OS=Mus musculus GN=Nf1 PE=1 SV=1	7.567
Q3TXU4	Apolipoprotein E, isoform CRA_h OS=Mus musculus GN=Apoe PE=2 SV=1	7.512
P14106	Complement C1q subcomponent subunit B OS=Mus musculus GN=C1qb PE=1 SV=2	6.261
P01592	Immunoglobulin J chain OS=Mus musculus GN=Igj PE=2 SV=4	5.777
J3QMG3	Voltage-dependent anion-selective channel protein 3 OS=Mus musculus GN=Vdac3 PE=1 SV=1	5.506
Q9WTL4	Insulin receptor-related protein OS=Mus musculus GN=Insrr PE=1 SV=2	5.505
P28651	Carbonic anhydrase-related protein OS=Mus musculus GN=Ca8 PE=1 SV=5	5.411
Q3U7E0	Putative uncharacterized protein OS=Mus musculus GN=Atp6v1g1 PE=2 SV=1	5.379
Q61782	Type I epidermal keratin mRNA, 3'end (Fragment) OS=Mus musculus PE=2 SV=1	5.352
Q9ESM3	Hyaluronan and proteoglycan link protein 2 OS=Mus musculus GN=Hapln2 PE=1 SV=1	5.11
Q9QWL7	Keratin, type I cytoskeletal 17 OS=Mus musculus GN=Krt17 PE=1 SV=3	4.988
Q8BGT8	Phytanoyl-CoA hydroxylase-interacting protein-like OS=Mus musculus GN=Phyhipl PE=2 SV=1	4.932
P10637-3	Isoform Tau-B of Microtubule-associated protein tau OS=Mus musculus GN=Mapt	4.524
E9Q7Q3	Tropomyosin alpha-3 chain OS=Mus musculus GN=Tpm3 PE=1 SV=1	4.331
A6H611	Mitochondrial intermediate peptidase OS=Mus musculus GN=Mipep PE=1 SV=1	4.243
P21460	Cystatin-C OS=Mus musculus GN=Cst3 PE=1 SV=2	4.101
Q61282	Aggrecan core protein OS=Mus musculus GN=Acan PE=1 SV=2	4.049
Q9JM93	ADP-ribosylation factor-like protein 6-interacting protein 4 OS=Mus musculus GN=Arl6ip4 PE=1 SV=1	4.046
Q9QUP5	Hyaluronan and proteoglycan link protein 1 OS=Mus musculus GN=Hapln1 PE=1 SV=1	3.997
E9PYH0	Versican core protein OS=Mus musculus GN=Vcan PE=1 SV=1	3.976
F6YVP7	Protein Gm10260 OS=Mus musculus GN=Gm10260 PE=3 SV=2	3.763
Q9D3D9	ATP synthase subunit delta, mitochondrial OS=Mus musculus GN=Atp5d PE=1 SV=1	3.747
P11983	T-complex protein 1 subunit alpha OS=Mus musculus GN=Tcp1 PE=1 SV=3	3.73
P10922	Histone H1.0 OS=Mus musculus GN=H1f0 PE=2 SV=4	3.51
P28663	Beta-soluble NSF attachment protein OS=Mus musculus GN=Napb PE=1 SV=2	3.483
P28184	Metallothionein-3 OS=Mus musculus GN=Mt3 PE=1 SV=1	3.433
Q99MN9	Propionyl-CoA carboxylase beta chain, mitochondrial OS=Mus musculus GN=Pccb PE=1 SV=2	3.239
E9Q035	Protein Gm20425 OS=Mus musculus GN=Gm20425 PE=4 SV=1	3.214
Q8BMS1	Trifunctional enzyme subunit alpha, mitochondrial OS=Mus musculus GN=Hadha PE=1 SV=1	3.211
P17156	Heat shock-related 70 kDa protein 2 OS=Mus musculus GN=Hspa2 PE=1 SV=2	3.206
Q564G0	Guanylate kinase OS=Mus musculus GN=Guk1 PE=1 SV=1	3.184
P55066	Neurocan core protein OS=Mus musculus GN=Ncan PE=2 SV=1	3.037
P19001	Keratin, type I cytoskeletal 19 OS=Mus musculus GN=Krt19 PE=1 SV=1	3.026
P00920	Carbonic anhydrase 2 OS=Mus musculus GN=Ca2 PE=1 SV=4	3.003
Q9QYC0	Alpha-adducin OS=Mus musculus GN=Add1 PE=1 SV=2	2.926
Q9DCD0	6-phosphogluconate dehydrogenase, decarboxylating OS=Mus musculus GN=Pgd PE=1 SV=3	2.894
Q58EA6	MCG10725, isoform CRA_a OS=Mus musculus GN=Rps25 PE=2 SV=1	2.884
P26883	Peptidyl-prolyl cis-trans isomerase FKBP1A OS=Mus musculus GN=Fkbp1a PE=1 SV=2	2.87
P63040	Complexin-1 OS=Mus musculus GN=Cplx1 PE=1 SV=1	2.867
Q9CXS4	Centromere protein V OS=Mus musculus GN=Cenpv PE=1 SV=2	2.808
Q3UNV7	Putative uncharacterized protein OS=Mus musculus GN=Mlf2 PE=2 SV=1	2.778
P70441	Na(+)/H(+) exchange regulatory cofactor NHE-RF1 OS=Mus musculus GN=Slc9a3r1 PE=1 SV=3	2.718
Q61781	Keratin, type I cytoskeletal 14 OS=Mus musculus GN=Krt14 PE=1 SV=2	2.655
B9EIC7	MCG3853 OS=Mus musculus GN=Phyhip PE=2 SV=1	2.637
Q4FJX9	Superoxide dismutase OS=Mus musculus GN=Sod2 PE=2 SV=1	2.609
P26645	Myristoylated alanine-rich C-kinase substrate OS=Mus musculus GN=Marcks PE=1 SV=2	2.609
Q60829	Protein phosphatase 1 regulatory subunit 1B OS=Mus musculus GN=Ppp1r1b PE=2 SV=2	2.584
A0A075B6A0	Ig mu chain C region (Fragment) OS=Mus musculus GN=Ighm PE=1 SV=2	2.575
A0A0G2JEG8	Amphiphysin OS=Mus musculus GN=Amph PE=1 SV=1	2.566
Q8BVI4	Dihydropteridine reductase OS=Mus musculus GN=Qdpr PE=1 SV=2	2.536
A2CEK3	Phosphoglucomutase-2 OS=Mus musculus GN=Pgm2 PE=1 SV=1	2.509
A0A075B5P2	Protein Igkc (Fragment) OS=Mus musculus GN=Igkc PE=1 SV=1	2.469
B2RXY7	Carbonyl reductase 1 OS=Mus musculus GN=Cbr1 PE=2 SV=1	2.462
P61089	Ubiquitin-conjugating enzyme E2 N OS=Mus musculus GN=Ube2n PE=1 SV=1	2.452
Q543Y7	Putative uncharacterized protein OS=Mus musculus GN=Pacsin1 PE=2 SV=1	2.44
Q9CZU6	Citrate synthase, mitochondrial OS=Mus musculus GN=Cs PE=1 SV=1	2.434
P62827	GTP-binding nuclear protein Ran OS=Mus musculus GN=Ran PE=1 SV=3	2.381
Q6IFX2	Keratin, type I cytoskeletal 42 OS=Mus musculus GN=Krt42 PE=1 SV=1	2.371
Q9Z2T6	Keratin, type II cuticular Hb5 OS=Mus musculus GN=Krt85 PE=2 SV=2	2.37
Q60692	Proteasome subunit beta type-6 OS=Mus musculus GN=Psmb6 PE=1 SV=3	2.359
Q9CPW4	Actin-related protein 2/3 complex subunit 5 OS=Mus musculus GN=Arpc5 PE=2 SV=3	2.339
Q9CZY3	Ubiquitin-conjugating enzyme E2 variant 1 OS=Mus musculus GN=Ube2v1 PE=1 SV=1	2.33
P12382	ATP-dependent 6-phosphofructokinase, liver type OS=Mus musculus GN=Pfkl PE=1 SV=4	2.313
Q9R062	Glycogenin-1 OS=Mus musculus GN=Gyg1 PE=1 SV=3	2.31
E9PYN1	Cell adhesion molecule 1 OS=Mus musculus GN=Cadm1 PE=1 SV=1	2.307
Q9JKD3	Secretory carrier-associated membrane protein 5 OS=Mus musculus GN=Scamp5 PE=1 SV=1	2.286
Q7M6W1	Reticulon OS=Mus musculus GN=Rtn1 PE=1 SV=1	2.246
P43274	Histone H1.4 OS=Mus musculus GN=Hist1h1e PE=1 SV=2	2.24
Q9Z204	Heterogeneous nuclear ribonucleoproteins C1/C2 OS=Mus musculus GN=Hnrnpc PE=1 SV=1	2.235
P12787	Cytochrome c oxidase subunit 5A, mitochondrial OS=Mus musculus GN=Cox5a PE=1 SV=2	2.222
P62774	Myotrophin OS=Mus musculus GN=Mtpn PE=1 SV=2	2.201
P05201	Aspartate aminotransferase, cytoplasmic OS=Mus musculus GN=Got1 PE=1 SV=3	2.188
Q9JIS5	Synaptic vesicle glycoprotein 2A OS=Mus musculus GN=Sv2a PE=1 SV=1	2.175
Q8R0Y6	Cytosolic 10-formyltetrahydrofolate dehydrogenase OS=Mus musculus GN=Aldh1l1 PE=1 SV=1	2.174
P13707	Glycerol-3-phosphate dehydrogenase [NAD(+)], cytoplasmic OS=Mus musculus GN=Gpd1 PE=1 SV=3	2.173
A0A087WQN2	Prothymosin alpha (Fragment) OS=Mus musculus GN=Ptma PE=1 SV=1	2.163
Q8BVE3	V-type proton ATPase subunit H OS=Mus musculus GN=Atp6v1h PE=1 SV=1	2.138
Q91VE0	Long-chain fatty acid transport protein 4 OS=Mus musculus GN=Slc27a4 PE=1 SV=1	2.134
O35955	Proteasome subunit beta type-10 OS=Mus musculus GN=Psmb10 PE=1 SV=1	2.112
A0A097PUG4	Anti-lox-1 15C4 light chain OS=Mus musculus PE=2 SV=1	2.103
P19783	Cytochrome c oxidase subunit 4 isoform 1, mitochondrial OS=Mus musculus GN=Cox4i1 PE=1 SV=2	2.101
Q9QZQ8	Core histone macro-H2A.1 OS=Mus musculus GN=H2afy PE=1 SV=3	2.087
A0A075B5P3	Protein Ighg2b (Fragment) OS=Mus musculus GN=Ighg2b PE=1 SV=1	2.086
Q78ZJ8	MCG22989, isoform CRA_b OS=Mus musculus GN=Rab11b PE=2 SV=1	2.07
Q9Z0E0	Neurochondrin OS=Mus musculus GN=Ncdn PE=1 SV=1	2.07
B1AQW2	Microtubule-associated protein OS=Mus musculus GN=Mapt PE=1 SV=1	2.064
O55091	Protein IMPACT OS=Mus musculus GN=Impact PE=1 SV=2	2.043
P08228	Superoxide dismutase [Cu-Zn] OS=Mus musculus GN=Sod1 PE=1 SV=2	2.017
P62305	Small nuclear ribonucleoprotein E OS=Mus musculus GN=Snrpe PE=1 SV=1	2.004
P61979	Heterogeneous nuclear ribonucleoprotein K OS=Mus musculus GN=Hnrnpk PE=1 SV=1	2.001
Q8BWF0	Succinate-semialdehyde dehydrogenase, mitochondrial OS=Mus musculus GN=Aldh5a1 PE=1 SV=1	1.992
Q9QXS1	Plectin OS=Mus musculus GN=Plec PE=1 SV=3	1.992
Q3TQ70	Beta1 subnuit of GTP-binding protein OS=Mus musculus GN=Gnb1 PE=2 SV=1	1.987
Q8BTI8	Serine/arginine repetitive matrix protein 2 OS=Mus musculus GN=Srrm2 PE=1 SV=3	1.98
P56399	Ubiquitin carboxyl-terminal hydrolase 5 OS=Mus musculus GN=Usp5 PE=1 SV=1	1.973
E9Q557	Desmoplakin OS=Mus musculus GN=Dsp PE=1 SV=1	1.968
P68040	Receptor of activated protein C kinase 1 OS=Mus musculus GN=Rack1 PE=1 SV=3	1.968
Q9WUB3	Glycogen phosphorylase, muscle form OS=Mus musculus GN=Pygm PE=1 SV=3	1.957
Q9QYX7	Protein piccolo OS=Mus musculus GN=Pclo PE=1 SV=4	1.957
D3Z722	40S ribosomal protein S19 OS=Mus musculus GN=Rps19 PE=1 SV=1	1.947
Q9Z1G4	V-type proton ATPase 116 kDa subunit a isoform 1 OS=Mus musculus GN=Atp6v0a1 PE=1 SV=3	1.947
Q9Z0H4	CUGBP Elav-like family member 2 OS=Mus musculus GN=Celf2 PE=1 SV=1	1.944
P62715	Serine/threonine-protein phosphatase 2A catalytic subunit beta isoform OS=Mus musculus GN=Ppp2cb PE=1 SV=1	1.938
Q3ULD5	Methylcrotonoyl-CoA carboxylase beta chain, mitochondrial OS=Mus musculus GN=Mccc2 PE=1 SV=1	1.928
P46460	Vesicle-fusing ATPase OS=Mus musculus GN=Nsf PE=1 SV=2	1.902
Q9QXV0	ProSAAS OS=Mus musculus GN=Pcsk1n PE=1 SV=2	1.901
Q61838	Alpha-2-macroglobulin OS=Mus musculus GN=A2m PE=1 SV=3	1.893
E9PUA3	IQ motif and SEC7 domain-containing protein 1 OS=Mus musculus GN=Iqsec1 PE=1 SV=1	1.891
Q3UYK6	Amino acid transporter OS=Mus musculus GN=Slc1a2 PE=2 SV=1	1.89
P97300	Neuroplastin OS=Mus musculus GN=Nptn PE=1 SV=3	1.882
Q6GT24	Peroxiredoxin 6 OS=Mus musculus GN=Prdx6 PE=1 SV=1	1.877
Q9D0M5	Dynein light chain 2, cytoplasmic OS=Mus musculus GN=Dynll2 PE=1 SV=1	1.875
Q549A5	Clusterin OS=Mus musculus GN=Clu PE=2 SV=1	1.869
P62814	V-type proton ATPase subunit B, brain isoform OS=Mus musculus GN=Atp6v1b2 PE=1 SV=1	1.852
Q4FJX4	Csrp1 protein OS=Mus musculus GN=Csrp1 PE=2 SV=1	1.851
Q8R001	Microtubule-associated protein RP/EB family member 2 OS=Mus musculus GN=Mapre2 PE=1 SV=1	1.846
Q3UY21	Myelin-oligodendrocyte glycoprotein OS=Mus musculus GN=Mog PE=1 SV=1	1.821
P63276	40S ribosomal protein S17 OS=Mus musculus GN=Rps17 PE=1 SV=2	1.818
Q9D2G2	Dihydrolipoyllysine-residue succinyltransferase component of 2-oxoglutarate dehydrogenase complex, mitochondrial OS=Mus musculus GN=Dlst PE=1 SV=1	1.81
Q9Z1G3	V-type proton ATPase subunit C 1 OS=Mus musculus GN=Atp6v1c1 PE=1 SV=4	1.805
Q3TVK3	Aspartyl aminopeptidase OS=Mus musculus GN=Dnpep PE=1 SV=1	1.8
P48036	Annexin A5 OS=Mus musculus GN=Anxa5 PE=1 SV=1	1.795
P62858	40S ribosomal protein S28 OS=Mus musculus GN=Rps28 PE=1 SV=1	1.794
Q9Z2D6-2	Isoform B of Methyl-CpG-binding protein 2 OS=Mus musculus GN=Mecp2	1.784
F6VPT0	Protein Ccdc163 (Fragment) OS=Mus musculus GN=Ccdc163 PE=4 SV=1	1.783
E9PZF0	Nucleoside diphosphate kinase OS=Mus musculus GN=Gm20390 PE=3 SV=1	1.782
E9Q455	Tropomyosin alpha-1 chain OS=Mus musculus GN=Tpm1 PE=1 SV=1	1.78
Q8BG05	Heterogeneous nuclear ribonucleoprotein A3 OS=Mus musculus GN=Hnrnpa3 PE=1 SV=1	1.78
Q7TSJ2	Microtubule-associated protein 6 OS=Mus musculus GN=Map6 PE=1 SV=2	1.776
P11881	Inositol 1,4,5-trisphosphate receptor type 1 OS=Mus musculus GN=Itpr1 PE=1 SV=2	1.774
P05202	Aspartate aminotransferase, mitochondrial OS=Mus musculus GN=Got2 PE=1 SV=1	1.772
Q9D0M3	Cytochrome c1, heme protein, mitochondrial OS=Mus musculus GN=Cyc1 PE=1 SV=1	1.764
Q8C605	ATP-dependent 6-phosphofructokinase OS=Mus musculus GN=Pfkp PE=1 SV=1	1.751
Q99PT1	Rho GDP-dissociation inhibitor 1 OS=Mus musculus GN=Arhgdia PE=1 SV=3	1.738
P47857	ATP-dependent 6-phosphofructokinase, muscle type OS=Mus musculus GN=Pfkm PE=1 SV=3	1.736
Q9JLZ3	Methylglutaconyl-CoA hydratase, mitochondrial OS=Mus musculus GN=Auh PE=1 SV=1	1.714
Q8BYI9	Tenascin-R OS=Mus musculus GN=Tnr PE=1 SV=2	1.703
Q9Z2I9	Succinate--CoA ligase [ADP-forming] subunit beta, mitochondrial OS=Mus musculus GN=Sucla2 PE=1 SV=2	1.691
Q6ZWX2	Thymosin, beta 4, X chromosome OS=Mus musculus GN=Tmsb4x PE=2 SV=1	1.688
O55143	Sarcoplasmic/endoplasmic reticulum calcium ATPase 2 OS=Mus musculus GN=Atp2a2 PE=1 SV=2	1.68
P57780	Alpha-actinin-4 OS=Mus musculus GN=Actn4 PE=1 SV=1	1.674
Q0VF55	Calcium-transporting ATPase OS=Mus musculus GN=Atp2b3 PE=1 SV=1	1.674
Q9CPU0	Lactoylglutathione lyase OS=Mus musculus GN=Glo1 PE=1 SV=3	1.664
B2RTL5	Aldehyde dehydrogenase family 1, subfamily A7 OS=Mus musculus GN=Aldh1a7 PE=2 SV=1	1.663
Q3UMU9	Hepatoma-derived growth factor-related protein 2 OS=Mus musculus GN=Hdgfrp2 PE=1 SV=1	1.66
Q3V0Q1	Dynein heavy chain 12, axonemal OS=Mus musculus GN=Dnah12 PE=1 SV=2	1.655
Q9DBG3	AP-2 complex subunit beta OS=Mus musculus GN=Ap2b1 PE=1 SV=1	1.651
P47757	F-actin-capping protein subunit beta OS=Mus musculus GN=Capzb PE=1 SV=3	1.641
Q8R016	Bleomycin hydrolase OS=Mus musculus GN=Blmh PE=1 SV=1	1.639
G5E924	Heterogeneous nuclear ribonucleoprotein L (Fragment) OS=Mus musculus GN=Hnrnpl PE=1 SV=1	1.636
P14211	Calreticulin OS=Mus musculus GN=Calr PE=1 SV=1	1.616
P80316	T-complex protein 1 subunit epsilon OS=Mus musculus GN=Cct5 PE=1 SV=1	1.613
P31324	cAMP-dependent protein kinase type II-beta regulatory subunit OS=Mus musculus GN=Prkar2b PE=1 SV=3	1.608
H3BKH6	S-formylglutathione hydrolase OS=Mus musculus GN=Esd PE=1 SV=1	1.605
P61922	4-aminobutyrate aminotransferase, mitochondrial OS=Mus musculus GN=Abat PE=1 SV=1	1.589
Q99KI0	Aconitate hydratase, mitochondrial OS=Mus musculus GN=Aco2 PE=1 SV=1	1.588
Q99M71	Mammalian ependymin-related protein 1 OS=Mus musculus GN=Epdr1 PE=2 SV=1	1.587
Q61598	Rab GDP dissociation inhibitor beta OS=Mus musculus GN=Gdi2 PE=1 SV=1	1.586
Q542X7	Chaperonin subunit 2 (Beta), isoform CRA_a OS=Mus musculus GN=Cct2 PE=2 SV=1	1.584
P70168	Importin subunit beta-1 OS=Mus musculus GN=Kpnb1 PE=1 SV=2	1.574
Q8K2C9	Very-long-chain (3R)-3-hydroxyacyl-CoA dehydratase 3 OS=Mus musculus GN=Hacd3 PE=1 SV=2	1.574
Q8BMF4	Dihydrolipoyllysine-residue acetyltransferase component of pyruvate dehydrogenase complex, mitochondrial OS=Mus musculus GN=Dlat PE=1 SV=2	1.574
P48771	Cytochrome c oxidase subunit 7A2, mitochondrial OS=Mus musculus GN=Cox7a2 PE=1 SV=2	1.573
E0CYV0	Protein-L-isoaspartate O-methyltransferase OS=Mus musculus GN=Pcmt1 PE=1 SV=1	1.568
P08249	Malate dehydrogenase, mitochondrial OS=Mus musculus GN=Mdh2 PE=1 SV=3	1.566
Q3TGU7	Proliferation-associated 2G4 OS=Mus musculus GN=Pa2g4 PE=2 SV=1	1.565
P63011	Ras-related protein Rab-3A OS=Mus musculus GN=Rab3a PE=1 SV=1	1.565
P40336	Vacuolar protein sorting-associated protein 26A OS=Mus musculus GN=Vps26a PE=1 SV=1	1.562
Q99PU5	Long-chain-fatty-acid--CoA ligase ACSBG1 OS=Mus musculus GN=Acsbg1 PE=1 SV=1	1.561
Q9D8B3	Charged multivesicular body protein 4b OS=Mus musculus GN=Chmp4b PE=1 SV=2	1.557
A2AWN8	YTH domain family 1, isoform CRA_a OS=Mus musculus GN=Ythdf1 PE=1 SV=1	1.554
Q544E3	Phosphatidylinositol-4-phosphate 5-kinase, type II, alpha OS=Mus musculus GN=Pip4k2a PE=2 SV=1	1.552
Q61361	Brevican core protein OS=Mus musculus GN=Bcan PE=1 SV=2	1.544
P60335	Poly(rC)-binding protein 1 OS=Mus musculus GN=Pcbp1 PE=1 SV=1	1.542
E9Q8N8	Anion exchange protein OS=Mus musculus GN=Slc4a4 PE=1 SV=1	1.539
Q3U1N0	Coronin OS=Mus musculus GN=Coro1a PE=2 SV=1	1.538
Q5BLK0	MCG18564, isoform CRA_a OS=Mus musculus GN=Rpl12 PE=2 SV=1	1.528
Q61990	Poly(rC)-binding protein 2 OS=Mus musculus GN=Pcbp2 PE=1 SV=1	1.52
P20357	Microtubule-associated protein 2 OS=Mus musculus GN=Map2 PE=1 SV=2	1.508
Q3U4U6	T-complex protein 1 subunit gamma OS=Mus musculus GN=Cct3 PE=2 SV=1	1.508
P50396	Rab GDP dissociation inhibitor alpha OS=Mus musculus GN=Gdi1 PE=1 SV=3	1.501
P14148	60S ribosomal protein L7 OS=Mus musculus GN=Rpl7 PE=1 SV=2	1.5
Q01853	Transitional endoplasmic reticulum ATPase OS=Mus musculus GN=Vcp PE=1 SV=4	1.493
Q91ZU6	Dystonin OS=Mus musculus GN=Dst PE=1 SV=2	1.493
P05063	Fructose-bisphosphate aldolase C OS=Mus musculus GN=Aldoc PE=1 SV=4	1.492
Q68FL4	Putative adenosylhomocysteinase 3 OS=Mus musculus GN=Ahcyl2 PE=1 SV=1	1.485
P35235	Tyrosine-protein phosphatase non-receptor type 11 OS=Mus musculus GN=Ptpn11 PE=1 SV=2	1.484
Q61171	Peroxiredoxin-2 OS=Mus musculus GN=Prdx2 PE=1 SV=3	1.483
P51150	Ras-related protein Rab-7a OS=Mus musculus GN=Rab7a PE=1 SV=2	1.473
Q80YX1	Tenascin OS=Mus musculus GN=Tnc PE=1 SV=1	1.473
Q2PFD7	PH and SEC7 domain-containing protein 3 OS=Mus musculus GN=Psd3 PE=1 SV=2	1.473
Q91ZZ3	Beta-synuclein OS=Mus musculus GN=Sncb PE=1 SV=1	1.469
Q7TQD2	Tubulin polymerization-promoting protein OS=Mus musculus GN=Tppp PE=1 SV=1	1.468
Q9JKC6	Cell cycle exit and neuronal differentiation protein 1 OS=Mus musculus GN=Cend1 PE=1 SV=1	1.468
B2RRX2	Serine/threonine-protein phosphatase OS=Mus musculus GN=Ppp3ca PE=2 SV=1	1.464
Q3UAD6	Heat shock protein 90kDa beta (Grp94), member 1 OS=Mus musculus GN=Hsp90b1 PE=2 SV=1	1.462
Q5M9J8	MCG13936 OS=Mus musculus GN=Rpl28 PE=2 SV=1	1.46
Q52KC1	Eukaryotic translation initiation factor 4A2 OS=Mus musculus GN=Eif4a2 PE=2 SV=1	1.458
P60761	Neurogranin OS=Mus musculus GN=Nrgn PE=1 SV=1	1.457
P20152	Vimentin OS=Mus musculus GN=Vim PE=1 SV=3	1.454
Q5DQJ3	Capping protein (Actin filament) muscle Z-line, alpha 2, isoform CRA_c OS=Mus musculus GN=Capza2 PE=2 SV=1	1.45
P52760	Ribonuclease UK114 OS=Mus musculus GN=Hrsp12 PE=1 SV=3	1.449
P63085	Mitogen-activated protein kinase 1 OS=Mus musculus GN=Mapk1 PE=1 SV=3	1.448
F8WHB1	Calcium-transporting ATPase OS=Mus musculus GN=Atp2b2 PE=1 SV=1	1.441
P27661	Histone H2AX OS=Mus musculus GN=H2afx PE=1 SV=2	1.438
Q9DAK9	14 kDa phosphohistidine phosphatase OS=Mus musculus GN=Phpt1 PE=1 SV=1	1.437
P60710	Actin, cytoplasmic 1 OS=Mus musculus GN=Actb PE=1 SV=1	1.43
P70349	Histidine triad nucleotide-binding protein 1 OS=Mus musculus GN=Hint1 PE=1 SV=3	1.429
Q9CPX4	Ferritin OS=Mus musculus GN=Ftl1 PE=1 SV=1	1.423
P31650	Sodium- and chloride-dependent GABA transporter 3 OS=Mus musculus GN=Slc6a11 PE=1 SV=2	1.42
O08749	Dihydrolipoyl dehydrogenase, mitochondrial OS=Mus musculus GN=Dld PE=1 SV=2	1.419
Q80TL4	PHD finger protein 24 OS=Mus musculus GN=Phf24 PE=1 SV=2	1.417
P61264	Syntaxin-1B OS=Mus musculus GN=Stx1b PE=1 SV=1	1.414
B9EHN0	Ubiquitin-activating enzyme E1, Chr X OS=Mus musculus GN=Uba1 PE=2 SV=1	1.398
P15105	Glutamine synthetase OS=Mus musculus GN=Glul PE=1 SV=6	1.392
Q9R1P0	Proteasome subunit alpha type-4 OS=Mus musculus GN=Psma4 PE=1 SV=1	1.392
Q8VCE0	Sodium/potassium-transporting ATPase subunit alpha OS=Mus musculus GN=Atp1a3 PE=1 SV=1	1.39
Q8CI94	Glycogen phosphorylase, brain form OS=Mus musculus GN=Pygb PE=1 SV=3	1.385
O88342	WD repeat-containing protein 1 OS=Mus musculus GN=Wdr1 PE=1 SV=3	1.383
P68369	Tubulin alpha-1A chain OS=Mus musculus GN=Tuba1a PE=1 SV=1	1.378
Q8VDN2	Sodium/potassium-transporting ATPase subunit alpha-1 OS=Mus musculus GN=Atp1a1 PE=1 SV=1	1.377
A2ARP8	Microtubule-associated protein 1A OS=Mus musculus GN=Map1a PE=1 SV=1	1.372
Q8VEK3	Heterogeneous nuclear ribonucleoprotein U OS=Mus musculus GN=Hnrnpu PE=1 SV=1	1.37
Q91ZX7	Prolow-density lipoprotein receptor-related protein 1 OS=Mus musculus GN=Lrp1 PE=1 SV=1	1.368
P58252	Elongation factor 2 OS=Mus musculus GN=Eef2 PE=1 SV=2	1.364
Q9CZ13	Cytochrome b-c1 complex subunit 1, mitochondrial OS=Mus musculus GN=Uqcrc1 PE=1 SV=2	1.363
A0A0A0MQA5	Tubulin alpha chain (Fragment) OS=Mus musculus GN=Tuba4a PE=1 SV=1	1.353
P84078	ADP-ribosylation factor 1 OS=Mus musculus GN=Arf1 PE=1 SV=2	1.352
P08752	Guanine nucleotide-binding protein G(i) subunit alpha-2 OS=Mus musculus GN=Gnai2 PE=1 SV=5	1.35
Q9D051	Pyruvate dehydrogenase E1 component subunit beta, mitochondrial OS=Mus musculus GN=Pdhb PE=1 SV=1	1.345
Q9WTT4	V-type proton ATPase subunit G 2 OS=Mus musculus GN=Atp6v1g2 PE=3 SV=1	1.344
G5E902	MCG10343, isoform CRA_b OS=Mus musculus GN=Slc25a3 PE=1 SV=1	1.338
P62317	Small nuclear ribonucleoprotein Sm D2 OS=Mus musculus GN=Snrpd2 PE=3 SV=1	1.331
A0A0G2JFT8	Protein RUFY3 OS=Mus musculus GN=Rufy3 PE=1 SV=1	1.328
F6RSK3	Protein Gm17430 OS=Mus musculus GN=Gm17430 PE=4 SV=1	1.325
P55088	Aquaporin-4 OS=Mus musculus GN=Aqp4 PE=1 SV=2	1.323
P11031	Activated RNA polymerase II transcriptional coactivator p15 OS=Mus musculus GN=Sub1 PE=1 SV=3	1.321
Q8C522	Endonuclease domain-containing 1 protein OS=Mus musculus GN=Endod1 PE=1 SV=2	1.321
Q8K0T0	Reticulon-1 OS=Mus musculus GN=Rtn1 PE=1 SV=1	1.308
A8IP69	14-3-3 protein gamma subtype OS=Mus musculus GN=Ywhag PE=2 SV=1	1.307
P63318	Protein kinase C gamma type OS=Mus musculus GN=Prkcg PE=1 SV=1	1.304
Q60668	Heterogeneous nuclear ribonucleoprotein D0 OS=Mus musculus GN=Hnrnpd PE=1 SV=2	1.303
Q9R1P4	Proteasome subunit alpha type-1 OS=Mus musculus GN=Psma1 PE=1 SV=1	1.301
Q546G4	Albumin 1 OS=Mus musculus GN=Alb PE=2 SV=1	0.775
P47915	60S ribosomal protein L29 OS=Mus musculus GN=Rpl29 PE=2 SV=2	0.76
Q9CU62	Structural maintenance of chromosomes protein 1A OS=Mus musculus GN=Smc1a PE=1 SV=4	0.757
P62855	40S ribosomal protein S26 OS=Mus musculus GN=Rps26 PE=1 SV=3	0.752
Q3TT94	Serine/threonine-protein phosphatase 2A 55 kDa regulatory subunit B OS=Mus musculus GN=Ppp2r2a PE=2 SV=1	0.751
P01831	Thy-1 membrane glycoprotein OS=Mus musculus GN=Thy1 PE=1 SV=1	0.75
P83882	60S ribosomal protein L36a OS=Mus musculus GN=Rpl36a PE=1 SV=2	0.744
P62996	Transformer-2 protein homolog beta OS=Mus musculus GN=Tra2b PE=1 SV=1	0.744
Q91VB8	Alpha globin 1 OS=Mus musculus GN=haemaglobin alpha 2 PE=1 SV=1	0.733
D3Z4B2	Gamma-soluble NSF attachment protein (Fragment) OS=Mus musculus GN=Napg PE=1 SV=1	0.726
O08539	Myc box-dependent-interacting protein 1 OS=Mus musculus GN=Bin1 PE=1 SV=1	0.711
Q99PV0	Pre-mRNA-processing-splicing factor 8 OS=Mus musculus GN=Prpf8 PE=1 SV=2	0.71
P18872	Guanine nucleotide-binding protein G(o) subunit alpha OS=Mus musculus GN=Gnao1 PE=1 SV=3	0.709
D0VYV6	Erythrocyte protein band 4.1-like 3 isoform B OS=Mus musculus GN=Epb4.1l3 PE=2 SV=1	0.708
Q9WUM5	Succinyl-CoA ligase [ADP/GDP-forming] subunit alpha, mitochondrial OS=Mus musculus GN=Suclg1 PE=1 SV=4	0.705
Q3TLP8	RAS-related C3 botulinum substrate 1, isoform CRA_a OS=Mus musculus GN=Rac1 PE=1 SV=1	0.693
P02802	Metallothionein-1 OS=Mus musculus GN=Mt1 PE=1 SV=1	0.689
P63038	60 kDa heat shock protein, mitochondrial OS=Mus musculus GN=Hspd1 PE=1 SV=1	0.688
P17742	Peptidyl-prolyl cis-trans isomerase A OS=Mus musculus GN=Ppia PE=1 SV=2	0.681
P12970	60S ribosomal protein L7a OS=Mus musculus GN=Rpl7a PE=1 SV=2	0.68
P62204	Calmodulin OS=Mus musculus GN=Calm1 PE=1 SV=2	0.679
B1AQZ0	Septin-8 OS=Mus musculus GN=Sept8 PE=1 SV=1	0.678
P68510	14-3-3 protein eta OS=Mus musculus GN=Ywhah PE=1 SV=2	0.677
Q9CVB6	Actin-related protein 2/3 complex subunit 2 OS=Mus musculus GN=Arpc2 PE=1 SV=3	0.665
P08551	Neurofilament light polypeptide OS=Mus musculus GN=Nefl PE=1 SV=5	0.66
P99024	Tubulin beta-5 chain OS=Mus musculus GN=Tubb5 PE=1 SV=1	0.659
O09167	60S ribosomal protein L21 OS=Mus musculus GN=Rpl21 PE=1 SV=3	0.659
Q6IRU5	Clathrin light chain B OS=Mus musculus GN=Cltb PE=1 SV=1	0.657
E9Q0J5	Kinesin-like protein KIF21A OS=Mus musculus GN=Kif21a PE=1 SV=2	0.657
P20065	Thymosin beta-4 OS=Mus musculus GN=Tmsb4x PE=1 SV=1	0.656
Q548L4	Glutamate decarboxylase OS=Mus musculus GN=Gad2 PE=2 SV=1	0.655
F8WGL3	Cofilin-1 OS=Mus musculus GN=Cfl1 PE=1 SV=1	0.651
Q8BKZ9	Pyruvate dehydrogenase protein X component, mitochondrial OS=Mus musculus GN=Pdhx PE=1 SV=1	0.643
Q8C2Q7	Heterogeneous nuclear ribonucleoprotein H OS=Mus musculus GN=Hnrnph1 PE=1 SV=1	0.627
Q5M9M5	MCG10806 OS=Mus musculus GN=Rpl23a PE=2 SV=1	0.624
P99028	Cytochrome b-c1 complex subunit 6, mitochondrial OS=Mus musculus GN=Uqcrh PE=1 SV=2	0.622
P99027	60S acidic ribosomal protein P2 OS=Mus musculus GN=Rplp2 PE=1 SV=3	0.62
P63163	Small nuclear ribonucleoprotein-associated protein N OS=Mus musculus GN=Snrpn PE=2 SV=1	0.612
Q9CZC8	Secernin-1 OS=Mus musculus GN=Scrn1 PE=1 SV=1	0.61
P63017	Heat shock cognate 71 kDa protein OS=Mus musculus GN=Hspa8 PE=1 SV=1	0.61
Q921M7	Protein FAM49B OS=Mus musculus GN=Fam49b PE=2 SV=1	0.61
P27659	60S ribosomal protein L3 OS=Mus musculus GN=Rpl3 PE=1 SV=3	0.606
O08599	Syntaxin-binding protein 1 OS=Mus musculus GN=Stxbp1 PE=1 SV=2	0.606
P08553	Neurofilament medium polypeptide OS=Mus musculus GN=Nefm PE=1 SV=4	0.604
Q8R366	Immunoglobulin superfamily member 8 OS=Mus musculus GN=Igsf8 PE=1 SV=2	0.592
Q80YN3	Breast carcinoma-amplified sequence 1 homolog OS=Mus musculus GN=Bcas1 PE=1 SV=3	0.59
F6RT34	Myelin basic protein (Fragment) OS=Mus musculus GN=Mbp PE=1 SV=1	0.58
P06837	Neuromodulin OS=Mus musculus GN=Gap43 PE=1 SV=1	0.58
Q99104	Unconventional myosin-Va OS=Mus musculus GN=Myo5a PE=1 SV=2	0.58
Q3UR55	ATPase, Na+/K+ transporting, beta 2 polypeptide, isoform CRA_b OS=Mus musculus GN=Atp1b2 PE=2 SV=1	0.573
Q548F2	Guanine deaminase OS=Mus musculus GN=Gda PE=2 SV=1	0.567
Q6ZWV7	60S ribosomal protein L35 OS=Mus musculus GN=Rpl35 PE=1 SV=1	0.561
Q923T9	Calcium/calmodulin-dependent protein kinase type II subunit gamma OS=Mus musculus GN=Camk2g PE=1 SV=1	0.556
Q60631	Growth factor receptor-bound protein 2 OS=Mus musculus GN=Grb2 PE=1 SV=1	0.553
Q08331	Calretinin OS=Mus musculus GN=Calb2 PE=1 SV=3	0.551
P62267	40S ribosomal protein S23 OS=Mus musculus GN=Rps23 PE=1 SV=3	0.549
P68433	Histone H3.1 OS=Mus musculus GN=Hist1h3a PE=1 SV=2	0.544
G5E866	Splicing factor 3B subunit 1 OS=Mus musculus GN=Sf3b1 PE=1 SV=1	0.533
P12658	Calbindin OS=Mus musculus GN=Calb1 PE=1 SV=2	0.525
Q9EQK5	Major vault protein OS=Mus musculus GN=Mvp PE=1 SV=4	0.525
Q9WV69	Dematin OS=Mus musculus GN=Dmtn PE=1 SV=1	0.524
P29341	Polyadenylate-binding protein 1 OS=Mus musculus GN=Pabpc1 PE=1 SV=2	0.522
Q9CR57	60S ribosomal protein L14 OS=Mus musculus GN=Rpl14 PE=1 SV=3	0.52
Q3UH59	Myosin-10 OS=Mus musculus GN=Myh10 PE=1 SV=1	0.519
P62307	Small nuclear ribonucleoprotein F OS=Mus musculus GN=Snrpf PE=1 SV=1	0.519
Q5SS83	Flotillin 2, isoform CRA_a OS=Mus musculus GN=Flot2 PE=1 SV=1	0.519
P62911	60S ribosomal protein L32 OS=Mus musculus GN=Rpl32 PE=1 SV=2	0.506
Q5I0T8	Ribosomal protein L19 OS=Mus musculus GN=Rpl19 PE=2 SV=1	0.506
Q9CRB6	Tubulin polymerization-promoting protein family member 3 OS=Mus musculus GN=Tppp3 PE=1 SV=1	0.5
P97499	Telomerase protein component 1 OS=Mus musculus GN=Tep1 PE=1 SV=1	0.499
Q9R1T4	Septin-6 OS=Mus musculus GN=Sept6 PE=1 SV=4	0.493
Q8BL66	Early endosome antigen 1 OS=Mus musculus GN=Eea1 PE=1 SV=2	0.487
Q3TYV5	Cyclic nucleotide phosphodiesterase 1, isoform CRA_b OS=Mus musculus GN=Cnp PE=2 SV=1	0.487
Q9CYR0	Single-stranded DNA-binding protein, mitochondrial OS=Mus musculus GN=Ssbp1 PE=1 SV=1	0.487
P20029	78 kDa glucose-regulated protein OS=Mus musculus GN=Hspa5 PE=1 SV=3	0.48
Q4VWZ5	Acyl-CoA-binding protein OS=Mus musculus GN=Dbi PE=1 SV=1	0.461
Q497E9	40S ribosomal protein S8 OS=Mus musculus GN=Rps8 PE=2 SV=1	0.457
P63101	14-3-3 protein zeta/delta OS=Mus musculus GN=Ywhaz PE=1 SV=1	0.456
Q505A8	MCG17585 OS=Mus musculus GN=Rpl39 PE=2 SV=1	0.456
Q7TQI3	Ubiquitin thioesterase OTUB1 OS=Mus musculus GN=Otub1 PE=1 SV=2	0.452
P47911	60S ribosomal protein L6 OS=Mus musculus GN=Rpl6 PE=1 SV=3	0.452
Q8VDD5	Myosin-9 OS=Mus musculus GN=Myh9 PE=1 SV=4	0.451
Q60864	Stress-induced-phosphoprotein 1 OS=Mus musculus GN=Stip1 PE=1 SV=1	0.448
E9QAZ2	Ribosomal protein L15 OS=Mus musculus GN=Gm10020 PE=3 SV=1	0.447
P14869	60S acidic ribosomal protein P0 OS=Mus musculus GN=Rplp0 PE=1 SV=3	0.438
Q564E8	Ribosomal protein L4 OS=Mus musculus GN=Rpl4 PE=2 SV=1	0.437
P32067	Lupus La protein homolog OS=Mus musculus GN=Ssb PE=1 SV=1	0.425
P47963	60S ribosomal protein L13 OS=Mus musculus GN=Rpl13 PE=1 SV=3	0.414
Q3UBP6	Putative uncharacterized protein OS=Mus musculus GN=Actb PE=2 SV=1	0.407
P62264	40S ribosomal protein S14 OS=Mus musculus GN=Rps14 PE=1 SV=3	0.399
P63005	Platelet-activating factor acetylhydrolase IB subunit alpha OS=Mus musculus GN=Pafah1b1 PE=1 SV=2	0.396
Q8CI43	Myosin light chain 6B OS=Mus musculus GN=Myl6b PE=2 SV=1	0.388
B2RSH2	Guanine nucleotide-binding protein G(i) subunit alpha-1 OS=Mus musculus GN=Gnai1 PE=1 SV=1	0.382
Q5SVJ0	Calcium/calmodulin-dependent protein kinase II, beta, isoform CRA_b OS=Mus musculus GN=Camk2b PE=1 SV=1	0.37
B1AQ77	Keratin 15, isoform CRA_a OS=Mus musculus GN=Krt15 PE=1 SV=1	0.367
Q5XJF6	Ribosomal protein OS=Mus musculus GN=Rpl10a PE=1 SV=1	0.367
P62320	Small nuclear ribonucleoprotein Sm D3 OS=Mus musculus GN=Snrpd3 PE=1 SV=1	0.36
Q9D1R9	60S ribosomal protein L34 OS=Mus musculus GN=Rpl34 PE=1 SV=2	0.347
P14115	60S ribosomal protein L27a OS=Mus musculus GN=Rpl27a PE=2 SV=5	0.344
Z4YL23	Fer-1-like protein 4 OS=Mus musculus GN=Fer1l4 PE=4 SV=1	0.336
P62889	60S ribosomal protein L30 OS=Mus musculus GN=Rpl30 PE=1 SV=2	0.319
P62918	60S ribosomal protein L8 OS=Mus musculus GN=Rpl8 PE=1 SV=2	0.311
Q5BLK1	40S ribosomal protein S6 OS=Mus musculus GN=Rps6 PE=2 SV=1	0.298
Q8CAK3	UPF0515 protein C19orf66 homolog OS=Mus musculus PE=2 SV=1	0.292
P62315	Small nuclear ribonucleoprotein Sm D1 OS=Mus musculus GN=Snrpd1 PE=1 SV=1	0.275
P62717	60S ribosomal protein L18a OS=Mus musculus GN=Rpl18a PE=1 SV=1	0.245
P60904	DnaJ homolog subfamily C member 5 OS=Mus musculus GN=Dnajc5 PE=1 SV=1	0.231
Q8C1Y8	Vacuolar fusion protein CCZ1 homolog OS=Mus musculus GN=Ccz1 PE=1 SV=1	0.217
P47962	60S ribosomal protein L5 OS=Mus musculus GN=Rpl5 PE=1 SV=3	0.203
Q3V117	ATP-citrate synthase OS=Mus musculus GN=Acly PE=1 SV=1	0.173

## Sheet: WT24 vs. WT3
Accession	Description	Abundance Ratio: (WT24) / (WT3)
P28663	Beta-soluble NSF attachment protein OS=Mus musculus GN=Napb PE=1 SV=2	17.199
Q6ZWX2	Thymosin, beta 4, X chromosome OS=Mus musculus GN=Tmsb4x PE=2 SV=1	12.952
E9PYN1	Cell adhesion molecule 1 OS=Mus musculus GN=Cadm1 PE=1 SV=1	11.645
Q9D3D9	ATP synthase subunit delta, mitochondrial OS=Mus musculus GN=Atp5d PE=1 SV=1	10.358
P28651	Carbonic anhydrase-related protein OS=Mus musculus GN=Ca8 PE=1 SV=5	9.736
P61089	Ubiquitin-conjugating enzyme E2 N OS=Mus musculus GN=Ube2n PE=1 SV=1	9.43
Q5SZA3	Histone cluster 1, H1c OS=Mus musculus GN=Hist1h1c PE=2 SV=1	8.966
Q9JKD3	Secretory carrier-associated membrane protein 5 OS=Mus musculus GN=Scamp5 PE=1 SV=1	7.509
P63040	Complexin-1 OS=Mus musculus GN=Cplx1 PE=1 SV=1	6.894
Q9CPW4	Actin-related protein 2/3 complex subunit 5 OS=Mus musculus GN=Arpc5 PE=2 SV=3	6.543
P26645	Myristoylated alanine-rich C-kinase substrate OS=Mus musculus GN=Marcks PE=1 SV=2	6.515
B1AWD9	Clathrin light chain A OS=Mus musculus GN=Clta PE=1 SV=1	6.296
D3YXH0	Immunoglobulin superfamily member 5 OS=Mus musculus GN=Igsf5 PE=4 SV=1	6.247
P43274	Histone H1.4 OS=Mus musculus GN=Hist1h1e PE=1 SV=2	6.212
P20065	Thymosin beta-4 OS=Mus musculus GN=Tmsb4x PE=1 SV=1	5.338
P08228	Superoxide dismutase [Cu-Zn] OS=Mus musculus GN=Sod1 PE=1 SV=2	5.303
P43276	Histone H1.5 OS=Mus musculus GN=Hist1h1b PE=1 SV=2	5.115
P62774	Myotrophin OS=Mus musculus GN=Mtpn PE=1 SV=2	5.082
P60761	Neurogranin OS=Mus musculus GN=Nrgn PE=1 SV=1	4.696
P26883	Peptidyl-prolyl cis-trans isomerase FKBP1A OS=Mus musculus GN=Fkbp1a PE=1 SV=2	4.695
Q149Z9	Histone cluster 1, H1d OS=Mus musculus GN=Hist1h1d PE=2 SV=1	4.689
P84086	Complexin-2 OS=Mus musculus GN=Cplx2 PE=1 SV=1	4.52
Q60829	Protein phosphatase 1 regulatory subunit 1B OS=Mus musculus GN=Ppp1r1b PE=2 SV=2	4.487
Q6GT24	Peroxiredoxin 6 OS=Mus musculus GN=Prdx6 PE=1 SV=1	4.479
P13595	Neural cell adhesion molecule 1 OS=Mus musculus GN=Ncam1 PE=1 SV=3	4.18
O08749	Dihydrolipoyl dehydrogenase, mitochondrial OS=Mus musculus GN=Dld PE=1 SV=2	4.18
P61979	Heterogeneous nuclear ribonucleoprotein K OS=Mus musculus GN=Hnrnpk PE=1 SV=1	4.093
Q9JKC6	Cell cycle exit and neuronal differentiation protein 1 OS=Mus musculus GN=Cend1 PE=1 SV=1	3.964
P02802	Metallothionein-1 OS=Mus musculus GN=Mt1 PE=1 SV=1	3.841
Q63810	Calcineurin subunit B type 1 OS=Mus musculus GN=Ppp3r1 PE=1 SV=3	3.837
Q8BVI4	Dihydropteridine reductase OS=Mus musculus GN=Qdpr PE=1 SV=2	3.815
Q9QYC0	Alpha-adducin OS=Mus musculus GN=Add1 PE=1 SV=2	3.773
G5E902	MCG10343, isoform CRA_b OS=Mus musculus GN=Slc25a3 PE=1 SV=1	3.754
P32848	Parvalbumin alpha OS=Mus musculus GN=Pvalb PE=1 SV=3	3.748
P28184	Metallothionein-3 OS=Mus musculus GN=Mt3 PE=1 SV=1	3.637
P62204	Calmodulin OS=Mus musculus GN=Calm1 PE=1 SV=2	3.634
Q543Y7	Putative uncharacterized protein OS=Mus musculus GN=Pacsin1 PE=2 SV=1	3.629
Q9Z2D6-2	Isoform B of Methyl-CpG-binding protein 2 OS=Mus musculus GN=Mecp2	3.602
G5E8N5	L-lactate dehydrogenase OS=Mus musculus GN=Ldha PE=1 SV=1	3.561
Q9WTT4	V-type proton ATPase subunit G 2 OS=Mus musculus GN=Atp6v1g2 PE=3 SV=1	3.54
A0A087WQN2	Prothymosin alpha (Fragment) OS=Mus musculus GN=Ptma PE=1 SV=1	3.536
Q61361	Brevican core protein OS=Mus musculus GN=Bcan PE=1 SV=2	3.507
P19157	Glutathione S-transferase P 1 OS=Mus musculus GN=Gstp1 PE=1 SV=2	3.447
Q4VWZ5	Acyl-CoA-binding protein OS=Mus musculus GN=Dbi PE=1 SV=1	3.436
Q3TTY5	Keratin, type II cytoskeletal 2 epidermal OS=Mus musculus GN=Krt2 PE=1 SV=1	3.424
O08539	Myc box-dependent-interacting protein 1 OS=Mus musculus GN=Bin1 PE=1 SV=1	3.412
P10922	Histone H1.0 OS=Mus musculus GN=H1f0 PE=2 SV=4	3.345
P08249	Malate dehydrogenase, mitochondrial OS=Mus musculus GN=Mdh2 PE=1 SV=3	3.329
Q91XV3	Brain acid soluble protein 1 OS=Mus musculus GN=Basp1 PE=1 SV=3	3.237
A0A075B5P2	Protein Igkc (Fragment) OS=Mus musculus GN=Igkc PE=1 SV=1	3.216
E9Q035	Protein Gm20425 OS=Mus musculus GN=Gm20425 PE=4 SV=1	3.149
Q99PT1	Rho GDP-dissociation inhibitor 1 OS=Mus musculus GN=Arhgdia PE=1 SV=3	3.105
E9PZF0	Nucleoside diphosphate kinase OS=Mus musculus GN=Gm20390 PE=3 SV=1	3.097
P52760	Ribonuclease UK114 OS=Mus musculus GN=Hrsp12 PE=1 SV=3	3.075
Q9WV69	Dematin OS=Mus musculus GN=Dmtn PE=1 SV=1	3.036
P48036	Annexin A5 OS=Mus musculus GN=Anxa5 PE=1 SV=1	3.036
Q02105	Complement C1q subcomponent subunit C OS=Mus musculus GN=C1qc PE=2 SV=2	3.033
O88569	Heterogeneous nuclear ribonucleoproteins A2/B1 OS=Mus musculus GN=Hnrnpa2b1 PE=1 SV=2	2.987
P27661	Histone H2AX OS=Mus musculus GN=H2afx PE=1 SV=2	2.98
Q9DBJ1	Phosphoglycerate mutase 1 OS=Mus musculus GN=Pgam1 PE=1 SV=3	2.963
Q9ESM3	Hyaluronan and proteoglycan link protein 2 OS=Mus musculus GN=Hapln2 PE=1 SV=1	2.956
Q9Z204	Heterogeneous nuclear ribonucleoproteins C1/C2 OS=Mus musculus GN=Hnrnpc PE=1 SV=1	2.944
P61922	4-aminobutyrate aminotransferase, mitochondrial OS=Mus musculus GN=Abat PE=1 SV=1	2.942
P17751	Triosephosphate isomerase OS=Mus musculus GN=Tpi1 PE=1 SV=4	2.933
Q9DBG3	AP-2 complex subunit beta OS=Mus musculus GN=Ap2b1 PE=1 SV=1	2.896
Q61598	Rab GDP dissociation inhibitor beta OS=Mus musculus GN=Gdi2 PE=1 SV=1	2.888
A0A075B6A0	Ig mu chain C region (Fragment) OS=Mus musculus GN=Ighm PE=1 SV=2	2.831
P05063	Fructose-bisphosphate aldolase C OS=Mus musculus GN=Aldoc PE=1 SV=4	2.804
P21460	Cystatin-C OS=Mus musculus GN=Cst3 PE=1 SV=2	2.769
P50518	V-type proton ATPase subunit E 1 OS=Mus musculus GN=Atp6v1e1 PE=1 SV=2	2.751
E9Q7Q3	Tropomyosin alpha-3 chain OS=Mus musculus GN=Tpm3 PE=1 SV=1	2.751
Q61782	Type I epidermal keratin mRNA, 3'end (Fragment) OS=Mus musculus PE=2 SV=1	2.733
Q8CI43	Myosin light chain 6B OS=Mus musculus GN=Myl6b PE=2 SV=1	2.729
Q9Z2T6	Keratin, type II cuticular Hb5 OS=Mus musculus GN=Krt85 PE=2 SV=2	2.725
A0A0G2JEG8	Amphiphysin OS=Mus musculus GN=Amph PE=1 SV=1	2.701
Q9R0P9	Ubiquitin carboxyl-terminal hydrolase isozyme L1 OS=Mus musculus GN=Uchl1 PE=1 SV=1	2.671
P98086	Complement C1q subcomponent subunit A OS=Mus musculus GN=C1qa PE=1 SV=2	2.655
Q8BWF0	Succinate-semialdehyde dehydrogenase, mitochondrial OS=Mus musculus GN=Aldh5a1 PE=1 SV=1	2.651
P99027	60S acidic ribosomal protein P2 OS=Mus musculus GN=Rplp2 PE=1 SV=3	2.65
Q60668	Heterogeneous nuclear ribonucleoprotein D0 OS=Mus musculus GN=Hnrnpd PE=1 SV=2	2.639
Q9EQU5-2	Isoform 2 of Protein SET OS=Mus musculus GN=Set	2.585
Q91VB8	Alpha globin 1 OS=Mus musculus GN=haemaglobin alpha 2 PE=1 SV=1	2.527
P14152	Malate dehydrogenase, cytoplasmic OS=Mus musculus GN=Mdh1 PE=1 SV=3	2.513
P99024	Tubulin beta-5 chain OS=Mus musculus GN=Tubb5 PE=1 SV=1	2.508
Q68FL4	Putative adenosylhomocysteinase 3 OS=Mus musculus GN=Ahcyl2 PE=1 SV=1	2.494
Q04690	Neurofibromin OS=Mus musculus GN=Nf1 PE=1 SV=1	2.489
D3Z722	40S ribosomal protein S19 OS=Mus musculus GN=Rps19 PE=1 SV=1	2.476
Q9DCD0	6-phosphogluconate dehydrogenase, decarboxylating OS=Mus musculus GN=Pgd PE=1 SV=3	2.476
P28474	Alcohol dehydrogenase class-3 OS=Mus musculus GN=Adh5 PE=1 SV=3	2.453
B2RTK3	Histone H2B OS=Mus musculus GN=Hist1h2bm PE=2 SV=1	2.451
Q3UY00	Protein S100 OS=Mus musculus GN=S100b PE=2 SV=1	2.441
Q6W8Q3	Purkinje cell protein 4-like protein 1 OS=Mus musculus GN=Pcp4l1 PE=1 SV=1	2.407
P62259	14-3-3 protein epsilon OS=Mus musculus GN=Ywhae PE=1 SV=1	2.399
A8DUK4	Beta-globin OS=Mus musculus GN=Hbbt1 PE=1 SV=1	2.39
H3BKH6	S-formylglutathione hydrolase OS=Mus musculus GN=Esd PE=1 SV=1	2.378
J3QMG3	Voltage-dependent anion-selective channel protein 3 OS=Mus musculus GN=Vdac3 PE=1 SV=1	2.378
Q9CZ13	Cytochrome b-c1 complex subunit 1, mitochondrial OS=Mus musculus GN=Uqcrc1 PE=1 SV=2	2.378
A0A0G2JFT8	Protein RUFY3 OS=Mus musculus GN=Rufy3 PE=1 SV=1	2.374
Q4FJX9	Superoxide dismutase OS=Mus musculus GN=Sod2 PE=2 SV=1	2.373
P62858	40S ribosomal protein S28 OS=Mus musculus GN=Rps28 PE=1 SV=1	2.364
P09405	Nucleolin OS=Mus musculus GN=Ncl PE=1 SV=2	2.353
Q91ZZ3	Beta-synuclein OS=Mus musculus GN=Sncb PE=1 SV=1	2.347
Q3ULD5	Methylcrotonoyl-CoA carboxylase beta chain, mitochondrial OS=Mus musculus GN=Mccc2 PE=1 SV=1	2.338
Q3U1N0	Coronin OS=Mus musculus GN=Coro1a PE=2 SV=1	2.33
Q545B6	Stathmin OS=Mus musculus GN=Stmn1 PE=2 SV=1	2.29
Q5EBQ2	MCG7941, isoform CRA_f OS=Mus musculus GN=Pebp1 PE=2 SV=1	2.28
E9PYH0	Versican core protein OS=Mus musculus GN=Vcan PE=1 SV=1	2.276
Q6IRU5	Clathrin light chain B OS=Mus musculus GN=Cltb PE=1 SV=1	2.269
Q61282	Aggrecan core protein OS=Mus musculus GN=Acan PE=1 SV=2	2.244
P05201	Aspartate aminotransferase, cytoplasmic OS=Mus musculus GN=Got1 PE=1 SV=3	2.22
P20357	Microtubule-associated protein 2 OS=Mus musculus GN=Map2 PE=1 SV=2	2.209
A0A0A0MQF6	Glyceraldehyde-3-phosphate dehydrogenase OS=Mus musculus GN=Gapdh PE=1 SV=1	2.205
P10649	Glutathione S-transferase Mu 1 OS=Mus musculus GN=Gstm1 PE=1 SV=2	2.176
P31650	Sodium- and chloride-dependent GABA transporter 3 OS=Mus musculus GN=Slc6a11 PE=1 SV=2	2.176
P60710	Actin, cytoplasmic 1 OS=Mus musculus GN=Actb PE=1 SV=1	2.161
Q99KI0	Aconitate hydratase, mitochondrial OS=Mus musculus GN=Aco2 PE=1 SV=1	2.121
P14873	Microtubule-associated protein 1B OS=Mus musculus GN=Map1b PE=1 SV=2	2.117
P68510	14-3-3 protein eta OS=Mus musculus GN=Ywhah PE=1 SV=2	2.114
P01592	Immunoglobulin J chain OS=Mus musculus GN=Igj PE=2 SV=4	2.078
Q9CX86	Heterogeneous nuclear ribonucleoprotein A0 OS=Mus musculus GN=Hnrnpa0 PE=1 SV=1	2.055
P60335	Poly(rC)-binding protein 1 OS=Mus musculus GN=Pcbp1 PE=1 SV=1	2.049
P51863	V-type proton ATPase subunit d 1 OS=Mus musculus GN=Atp6v0d1 PE=1 SV=2	2.047
Q9Z1G3	V-type proton ATPase subunit C 1 OS=Mus musculus GN=Atp6v1c1 PE=1 SV=4	2.041
Q9CRB6	Tubulin polymerization-promoting protein family member 3 OS=Mus musculus GN=Tppp3 PE=1 SV=1	2.031
P50396	Rab GDP dissociation inhibitor alpha OS=Mus musculus GN=Gdi1 PE=1 SV=3	2.031
Q7TQD2	Tubulin polymerization-promoting protein OS=Mus musculus GN=Tppp PE=1 SV=1	2.02
Q9CPU0	Lactoylglutathione lyase OS=Mus musculus GN=Glo1 PE=1 SV=3	2.019
Q810U4	Neuronal cell adhesion molecule OS=Mus musculus GN=Nrcam PE=1 SV=2	2.014
Q9Z1G4	V-type proton ATPase 116 kDa subunit a isoform 1 OS=Mus musculus GN=Atp6v0a1 PE=1 SV=3	2.005
Q9JJV2	Profilin-2 OS=Mus musculus GN=Pfn2 PE=1 SV=3	1.989
P17156	Heat shock-related 70 kDa protein 2 OS=Mus musculus GN=Hspa2 PE=1 SV=2	1.973
P06745	Glucose-6-phosphate isomerase OS=Mus musculus GN=Gpi PE=1 SV=4	1.963
Q01853	Transitional endoplasmic reticulum ATPase OS=Mus musculus GN=Vcp PE=1 SV=4	1.962
P68372	Tubulin beta-4B chain OS=Mus musculus GN=Tubb4b PE=1 SV=1	1.96
Q3UL22	Chaperonin subunit 8 (Theta), isoform CRA_a OS=Mus musculus GN=Cct8 PE=2 SV=1	1.946
A6ZI44	Fructose-bisphosphate aldolase OS=Mus musculus GN=Aldoa PE=1 SV=1	1.942
P57780	Alpha-actinin-4 OS=Mus musculus GN=Actn4 PE=1 SV=1	1.93
Q9R0Y5	Adenylate kinase isoenzyme 1 OS=Mus musculus GN=Ak1 PE=1 SV=1	1.925
P13707	Glycerol-3-phosphate dehydrogenase [NAD(+)], cytoplasmic OS=Mus musculus GN=Gpd1 PE=1 SV=3	1.92
Q548F2	Guanine deaminase OS=Mus musculus GN=Gda PE=2 SV=1	1.919
Q9CZC8	Secernin-1 OS=Mus musculus GN=Scrn1 PE=1 SV=1	1.909
P35700	Peroxiredoxin-1 OS=Mus musculus GN=Prdx1 PE=1 SV=1	1.904
P05202	Aspartate aminotransferase, mitochondrial OS=Mus musculus GN=Got2 PE=1 SV=1	1.903
P16125	L-lactate dehydrogenase B chain OS=Mus musculus GN=Ldhb PE=1 SV=2	1.882
P14106	Complement C1q subcomponent subunit B OS=Mus musculus GN=C1qb PE=1 SV=2	1.876
Q76MZ3	Serine/threonine-protein phosphatase 2A 65 kDa regulatory subunit A alpha isoform OS=Mus musculus GN=Ppp2r1a PE=1 SV=3	1.875
Q7M6W1	Reticulon OS=Mus musculus GN=Rtn1 PE=1 SV=1	1.87
Q546G4	Albumin 1 OS=Mus musculus GN=Alb PE=2 SV=1	1.863
F6VW30	14-3-3 protein theta (Fragment) OS=Mus musculus GN=Ywhaq PE=1 SV=1	1.861
Q9QUP5	Hyaluronan and proteoglycan link protein 1 OS=Mus musculus GN=Hapln1 PE=1 SV=1	1.85
Q99PU5	Long-chain-fatty-acid--CoA ligase ACSBG1 OS=Mus musculus GN=Acsbg1 PE=1 SV=1	1.847
P00920	Carbonic anhydrase 2 OS=Mus musculus GN=Ca2 PE=1 SV=4	1.834
P58252	Elongation factor 2 OS=Mus musculus GN=Eef2 PE=1 SV=2	1.833
Q80TL4	PHD finger protein 24 OS=Mus musculus GN=Phf24 PE=1 SV=2	1.832
P46460	Vesicle-fusing ATPase OS=Mus musculus GN=Nsf PE=1 SV=2	1.825
D3Z4B2	Gamma-soluble NSF attachment protein (Fragment) OS=Mus musculus GN=Napg PE=1 SV=1	1.823
Q8C2Q7	Heterogeneous nuclear ribonucleoprotein H OS=Mus musculus GN=Hnrnph1 PE=1 SV=1	1.819
Q642L7	MCG13441 OS=Mus musculus GN=Rps27a PE=2 SV=1	1.815
Q5FW97	Enolase 1, alpha non-neuron OS=Mus musculus GN=EG433182 PE=2 SV=1	1.814
P63038	60 kDa heat shock protein, mitochondrial OS=Mus musculus GN=Hspd1 PE=1 SV=1	1.812
Q3U2G2	Heat shock 70 kDa protein 4 OS=Mus musculus GN=Hspa4 PE=1 SV=1	1.806
A6H611	Mitochondrial intermediate peptidase OS=Mus musculus GN=Mipep PE=1 SV=1	1.805
B2RXY7	Carbonyl reductase 1 OS=Mus musculus GN=Cbr1 PE=2 SV=1	1.802
A2ALV3	Endophilin-A1 OS=Mus musculus GN=Sh3gl2 PE=1 SV=1	1.796
P11031	Activated RNA polymerase II transcriptional coactivator p15 OS=Mus musculus GN=Sub1 PE=1 SV=3	1.789
B1AQW2	Microtubule-associated protein OS=Mus musculus GN=Mapt PE=1 SV=1	1.773
Q8K183	Pyridoxal kinase OS=Mus musculus GN=Pdxk PE=1 SV=1	1.772
B0QZN5	Vesicle-associated membrane protein 2 OS=Mus musculus GN=Vamp2 PE=1 SV=1	1.764
P26443	Glutamate dehydrogenase 1, mitochondrial OS=Mus musculus GN=Glud1 PE=1 SV=1	1.759
Q9CZU6	Citrate synthase, mitochondrial OS=Mus musculus GN=Cs PE=1 SV=1	1.753
Q78ZJ8	MCG22989, isoform CRA_b OS=Mus musculus GN=Rab11b PE=2 SV=1	1.747
O55091	Protein IMPACT OS=Mus musculus GN=Impact PE=1 SV=2	1.74
A0A097PUG4	Anti-lox-1 15C4 light chain OS=Mus musculus PE=2 SV=1	1.734
Q3U7E0	Putative uncharacterized protein OS=Mus musculus GN=Atp6v1g1 PE=2 SV=1	1.72
Q3UV17	Keratin, type II cytoskeletal 2 oral OS=Mus musculus GN=Krt76 PE=2 SV=1	1.71
Q9QYX7	Protein piccolo OS=Mus musculus GN=Pclo PE=1 SV=4	1.702
B9EKR1	Receptor-type tyrosine-protein phosphatase zeta OS=Mus musculus GN=Ptprz1 PE=1 SV=1	1.7
P70349	Histidine triad nucleotide-binding protein 1 OS=Mus musculus GN=Hint1 PE=1 SV=3	1.687
A2ARP8	Microtubule-associated protein 1A OS=Mus musculus GN=Map1a PE=1 SV=1	1.683
Q9JLZ3	Methylglutaconyl-CoA hydratase, mitochondrial OS=Mus musculus GN=Auh PE=1 SV=1	1.669
P68369	Tubulin alpha-1A chain OS=Mus musculus GN=Tuba1a PE=1 SV=1	1.656
A0A087WP80	Limbic system-associated membrane protein OS=Mus musculus GN=Lsamp PE=1 SV=1	1.649
Q922J6	Tetraspanin-2 OS=Mus musculus GN=Tspan2 PE=1 SV=1	1.635
Q9D6F9	Tubulin beta-4A chain OS=Mus musculus GN=Tubb4a PE=1 SV=3	1.627
P17742	Peptidyl-prolyl cis-trans isomerase A OS=Mus musculus GN=Ppia PE=1 SV=2	1.624
Q3UMU9	Hepatoma-derived growth factor-related protein 2 OS=Mus musculus GN=Hdgfrp2 PE=1 SV=1	1.622
A2AWN8	YTH domain family 1, isoform CRA_a OS=Mus musculus GN=Ythdf1 PE=1 SV=1	1.601
Q9QXV0	ProSAAS OS=Mus musculus GN=Pcsk1n PE=1 SV=2	1.6
Q7TSJ2	Microtubule-associated protein 6 OS=Mus musculus GN=Map6 PE=1 SV=2	1.596
F8WGL3	Cofilin-1 OS=Mus musculus GN=Cfl1 PE=1 SV=1	1.593
F6RSK3	Protein Gm17430 OS=Mus musculus GN=Gm17430 PE=4 SV=1	1.587
P56399	Ubiquitin carboxyl-terminal hydrolase 5 OS=Mus musculus GN=Usp5 PE=1 SV=1	1.586
P55066	Neurocan core protein OS=Mus musculus GN=Ncan PE=2 SV=1	1.586
A0A075B5P3	Protein Ighg2b (Fragment) OS=Mus musculus GN=Ighg2b PE=1 SV=1	1.58
P14211	Calreticulin OS=Mus musculus GN=Calr PE=1 SV=1	1.577
Q04447	Creatine kinase B-type OS=Mus musculus GN=Ckb PE=1 SV=1	1.576
F6VPT0	Protein Ccdc163 (Fragment) OS=Mus musculus GN=Ccdc163 PE=4 SV=1	1.571
Q61171	Peroxiredoxin-2 OS=Mus musculus GN=Prdx2 PE=1 SV=3	1.57
P05132	cAMP-dependent protein kinase catalytic subunit alpha OS=Mus musculus GN=Prkaca PE=1 SV=3	1.568
P62137	Serine/threonine-protein phosphatase PP1-alpha catalytic subunit OS=Mus musculus GN=Ppp1ca PE=1 SV=1	1.565
P12658	Calbindin OS=Mus musculus GN=Calb1 PE=1 SV=2	1.561
B9EHN0	Ubiquitin-activating enzyme E1, Chr X OS=Mus musculus GN=Uba1 PE=2 SV=1	1.554
Q08331	Calretinin OS=Mus musculus GN=Calb2 PE=1 SV=3	1.545
A8IP69	14-3-3 protein gamma subtype OS=Mus musculus GN=Ywhag PE=2 SV=1	1.537
P80316	T-complex protein 1 subunit epsilon OS=Mus musculus GN=Cct5 PE=1 SV=1	1.536
F6YVP7	Protein Gm10260 OS=Mus musculus GN=Gm10260 PE=3 SV=2	1.53
P63276	40S ribosomal protein S17 OS=Mus musculus GN=Rps17 PE=1 SV=2	1.523
P09411	Phosphoglycerate kinase 1 OS=Mus musculus GN=Pgk1 PE=1 SV=4	1.521
Q3U4U6	T-complex protein 1 subunit gamma OS=Mus musculus GN=Cct3 PE=2 SV=1	1.52
P47857	ATP-dependent 6-phosphofructokinase, muscle type OS=Mus musculus GN=Pfkm PE=1 SV=3	1.517
Q5SXR6	Clathrin heavy chain OS=Mus musculus GN=Cltc PE=1 SV=1	1.512
E0CYV0	Protein-L-isoaspartate O-methyltransferase OS=Mus musculus GN=Pcmt1 PE=1 SV=1	1.491
P14869	60S acidic ribosomal protein P0 OS=Mus musculus GN=Rplp0 PE=1 SV=3	1.486
O55042	Alpha-synuclein OS=Mus musculus GN=Snca PE=1 SV=2	1.486
P01787	Ig heavy chain V regions TEPC 15/S107/HPCM1/HPCM2/HPCM3 OS=Mus musculus PE=1 SV=1	1.482
Q8BGT8	Phytanoyl-CoA hydroxylase-interacting protein-like OS=Mus musculus GN=Phyhipl PE=2 SV=1	1.481
P40142	Transketolase OS=Mus musculus GN=Tkt PE=1 SV=1	1.476
Q3UYK6	Amino acid transporter OS=Mus musculus GN=Slc1a2 PE=2 SV=1	1.465
Q8C1B7	Septin-11 OS=Mus musculus GN=Sept11 PE=1 SV=4	1.454
P19783	Cytochrome c oxidase subunit 4 isoform 1, mitochondrial OS=Mus musculus GN=Cox4i1 PE=1 SV=2	1.454
A0A0A6YXW6	Protein Igha (Fragment) OS=Mus musculus GN=Igha PE=1 SV=1	1.442
O88342	WD repeat-containing protein 1 OS=Mus musculus GN=Wdr1 PE=1 SV=3	1.437
Q3V117	ATP-citrate synthase OS=Mus musculus GN=Acly PE=1 SV=1	1.434
Q9Z2I9	Succinate--CoA ligase [ADP-forming] subunit beta, mitochondrial OS=Mus musculus GN=Sucla2 PE=1 SV=2	1.429
P52480	Pyruvate kinase PKM OS=Mus musculus GN=Pkm PE=1 SV=4	1.422
Q921M7	Protein FAM49B OS=Mus musculus GN=Fam49b PE=2 SV=1	1.415
Q8BMS1	Trifunctional enzyme subunit alpha, mitochondrial OS=Mus musculus GN=Hadha PE=1 SV=1	1.406
Q8K0T0	Reticulon-1 OS=Mus musculus GN=Rtn1 PE=1 SV=1	1.403
P70168	Importin subunit beta-1 OS=Mus musculus GN=Kpnb1 PE=1 SV=2	1.402
Q545V3	Enolase 2, gamma neuronal, isoform CRA_a OS=Mus musculus GN=Eno2 PE=2 SV=1	1.399
P62631	Elongation factor 1-alpha 2 OS=Mus musculus GN=Eef1a2 PE=1 SV=1	1.398
Q56A15	Cytochrome c OS=Mus musculus GN=Cycs PE=2 SV=1	1.378
P17710	Hexokinase-1 OS=Mus musculus GN=Hk1 PE=1 SV=3	1.369
Q3TXU4	Apolipoprotein E, isoform CRA_h OS=Mus musculus GN=Apoe PE=2 SV=1	1.369
Q3UNV7	Putative uncharacterized protein OS=Mus musculus GN=Mlf2 PE=2 SV=1	1.367
Q9ERD7	Tubulin beta-3 chain OS=Mus musculus GN=Tubb3 PE=1 SV=1	1.361
Q9D6R2	Isocitrate dehydrogenase [NAD] subunit alpha, mitochondrial OS=Mus musculus GN=Idh3a PE=1 SV=1	1.355
Q542X7	Chaperonin subunit 2 (Beta), isoform CRA_a OS=Mus musculus GN=Cct2 PE=2 SV=1	1.355
P40336	Vacuolar protein sorting-associated protein 26A OS=Mus musculus GN=Vps26a PE=1 SV=1	1.348
Q58E64	Elongation factor 1-alpha OS=Mus musculus GN=Eef1a1 PE=2 SV=1	1.342
P48722	Heat shock 70 kDa protein 4L OS=Mus musculus GN=Hspa4l PE=1 SV=2	1.338
O08553	Dihydropyrimidinase-related protein 2 OS=Mus musculus GN=Dpysl2 PE=1 SV=2	1.333
A0A076FRG6	KCC2a variant 1 OS=Mus musculus GN=Slc12a5 PE=2 SV=1	1.332
Q5YLW3	Ribosomal protein S3 OS=Mus musculus GN=Rps3 PE=2 SV=1	1.322
Q3UY21	Myelin-oligodendrocyte glycoprotein OS=Mus musculus GN=Mog PE=1 SV=1	1.309
P97300	Neuroplastin OS=Mus musculus GN=Nptn PE=1 SV=3	1.309
P63005	Platelet-activating factor acetylhydrolase IB subunit alpha OS=Mus musculus GN=Pafah1b1 PE=1 SV=2	1.308
P63101	14-3-3 protein zeta/delta OS=Mus musculus GN=Ywhaz PE=1 SV=1	1.308
Q9DCW4	Electron transfer flavoprotein subunit beta OS=Mus musculus GN=Etfb PE=1 SV=3	1.303
Q61990	Poly(rC)-binding protein 2 OS=Mus musculus GN=Pcbp2 PE=1 SV=1	1.303
P06837	Neuromodulin OS=Mus musculus GN=Gap43 PE=1 SV=1	1.302
P60766	Cell division control protein 42 homolog OS=Mus musculus GN=Cdc42 PE=1 SV=2	1.3
P62880	Guanine nucleotide-binding protein G(I)/G(S)/G(T) subunit beta-2 OS=Mus musculus GN=Gnb2 PE=1 SV=3	0.749
P46097	Synaptotagmin-2 OS=Mus musculus GN=Syt2 PE=1 SV=1	0.746
P97427	Dihydropyrimidinase-related protein 1 OS=Mus musculus GN=Crmp1 PE=1 SV=1	0.743
Q3TQ70	Beta1 subnuit of GTP-binding protein OS=Mus musculus GN=Gnb1 PE=2 SV=1	0.743
A2AQR0	Glycerol-3-phosphate dehydrogenase OS=Mus musculus GN=Gpd2 PE=1 SV=1	0.738
D3Z656	Synaptojanin-1 OS=Mus musculus GN=Synj1 PE=1 SV=1	0.733
Q9CVB6	Actin-related protein 2/3 complex subunit 2 OS=Mus musculus GN=Arpc2 PE=1 SV=3	0.732
Q9WTL4	Insulin receptor-related protein OS=Mus musculus GN=Insrr PE=1 SV=2	0.731
Q9QZQ8	Core histone macro-H2A.1 OS=Mus musculus GN=H2afy PE=1 SV=3	0.724
P52480-2	Isoform M1 of Pyruvate kinase PKM OS=Mus musculus GN=Pkm	0.719
P47963	60S ribosomal protein L13 OS=Mus musculus GN=Rpl13 PE=1 SV=3	0.716
O54962	Barrier-to-autointegration factor OS=Mus musculus GN=Banf1 PE=1 SV=1	0.715
Q91ZU6	Dystonin OS=Mus musculus GN=Dst PE=1 SV=2	0.714
Q99M71	Mammalian ependymin-related protein 1 OS=Mus musculus GN=Epdr1 PE=2 SV=1	0.712
Q9CXS4	Centromere protein V OS=Mus musculus GN=Cenpv PE=1 SV=2	0.711
P12787	Cytochrome c oxidase subunit 5A, mitochondrial OS=Mus musculus GN=Cox5a PE=1 SV=2	0.709
P08752	Guanine nucleotide-binding protein G(i) subunit alpha-2 OS=Mus musculus GN=Gnai2 PE=1 SV=5	0.707
P35235	Tyrosine-protein phosphatase non-receptor type 11 OS=Mus musculus GN=Ptpn11 PE=1 SV=2	0.707
Q8R1B4	Eukaryotic translation initiation factor 3 subunit C OS=Mus musculus GN=Eif3c PE=1 SV=1	0.706
Q9EQF6	Dihydropyrimidinase-related protein 5 OS=Mus musculus GN=Dpysl5 PE=1 SV=1	0.703
Q9WV34	MAGUK p55 subfamily member 2 OS=Mus musculus GN=Mpp2 PE=1 SV=1	0.698
P14148	60S ribosomal protein L7 OS=Mus musculus GN=Rpl7 PE=1 SV=2	0.697
P19096	Fatty acid synthase OS=Mus musculus GN=Fasn PE=1 SV=2	0.69
Q9R1P1	Proteasome subunit beta type-3 OS=Mus musculus GN=Psmb3 PE=1 SV=1	0.685
E9PUA3	IQ motif and SEC7 domain-containing protein 1 OS=Mus musculus GN=Iqsec1 PE=1 SV=1	0.684
Q8BFZ9	Erlin-2 OS=Mus musculus GN=Erlin2 PE=1 SV=1	0.681
Q8VEK3	Heterogeneous nuclear ribonucleoprotein U OS=Mus musculus GN=Hnrnpu PE=1 SV=1	0.679
Q6ZWN5	40S ribosomal protein S9 OS=Mus musculus GN=Rps9 PE=1 SV=3	0.677
Q6IFX2	Keratin, type I cytoskeletal 42 OS=Mus musculus GN=Krt42 PE=1 SV=1	0.667
Q9WUM5	Succinyl-CoA ligase [ADP/GDP-forming] subunit alpha, mitochondrial OS=Mus musculus GN=Suclg1 PE=1 SV=4	0.663
Q9R1P4	Proteasome subunit alpha type-1 OS=Mus musculus GN=Psma1 PE=1 SV=1	0.662
S4R249	Ankyrin-2 OS=Mus musculus GN=Ank2 PE=1 SV=1	0.66
E9QAX2	Unconventional myosin-XVIIIa OS=Mus musculus GN=Myo18a PE=1 SV=1	0.66
Q9Z1B3	1-phosphatidylinositol 4,5-bisphosphate phosphodiesterase beta-1 OS=Mus musculus GN=Plcb1 PE=1 SV=2	0.659
Q548L4	Glutamate decarboxylase OS=Mus musculus GN=Gad2 PE=2 SV=1	0.652
P47915	60S ribosomal protein L29 OS=Mus musculus GN=Rpl29 PE=2 SV=2	0.646
A2CEK3	Phosphoglucomutase-2 OS=Mus musculus GN=Pgm2 PE=1 SV=1	0.646
A0A0G2JGS4	Calcium/calmodulin-dependent protein kinase type II subunit delta OS=Mus musculus GN=Camk2d PE=4 SV=1	0.645
P14115	60S ribosomal protein L27a OS=Mus musculus GN=Rpl27a PE=2 SV=5	0.641
G5E866	Splicing factor 3B subunit 1 OS=Mus musculus GN=Sf3b1 PE=1 SV=1	0.641
O09061	Proteasome subunit beta type-1 OS=Mus musculus GN=Psmb1 PE=1 SV=1	0.641
Q5M9M5	MCG10806 OS=Mus musculus GN=Rpl23a PE=2 SV=1	0.639
P11798	Calcium/calmodulin-dependent protein kinase type II subunit alpha OS=Mus musculus GN=Camk2a PE=1 SV=2	0.633
P11881	Inositol 1,4,5-trisphosphate receptor type 1 OS=Mus musculus GN=Itpr1 PE=1 SV=2	0.633
Q99JB2	Stomatin-like protein 2, mitochondrial OS=Mus musculus GN=Stoml2 PE=1 SV=1	0.632
Q99PV0	Pre-mRNA-processing-splicing factor 8 OS=Mus musculus GN=Prpf8 PE=1 SV=2	0.629
Q91ZX7	Prolow-density lipoprotein receptor-related protein 1 OS=Mus musculus GN=Lrp1 PE=1 SV=1	0.627
P63318	Protein kinase C gamma type OS=Mus musculus GN=Prkcg PE=1 SV=1	0.624
S4R1P5	Dystonin OS=Mus musculus GN=Dst PE=1 SV=1	0.621
Q8CCK0	Core histone macro-H2A.2 OS=Mus musculus GN=H2afy2 PE=1 SV=3	0.619
A0A0A0MQA5	Tubulin alpha chain (Fragment) OS=Mus musculus GN=Tuba4a PE=1 SV=1	0.619
B1AQZ0	Septin-8 OS=Mus musculus GN=Sept8 PE=1 SV=1	0.614
Q5XJF6	Ribosomal protein OS=Mus musculus GN=Rpl10a PE=1 SV=1	0.611
Q3UHL1	CaM kinase-like vesicle-associated protein OS=Mus musculus GN=Camkv PE=1 SV=2	0.609
Q2PFD7	PH and SEC7 domain-containing protein 3 OS=Mus musculus GN=Psd3 PE=1 SV=2	0.609
P62889	60S ribosomal protein L30 OS=Mus musculus GN=Rpl30 PE=1 SV=2	0.604
P12970	60S ribosomal protein L7a OS=Mus musculus GN=Rpl7a PE=1 SV=2	0.597
O08788	Dynactin subunit 1 OS=Mus musculus GN=Dctn1 PE=1 SV=3	0.592
Q9WV92	Band 4.1-like protein 3 OS=Mus musculus GN=Epb41l3 PE=1 SV=1	0.59
P61514	60S ribosomal protein L37a OS=Mus musculus GN=Rpl37a PE=3 SV=2	0.584
P03995	Glial fibrillary acidic protein OS=Mus musculus GN=Gfap PE=1 SV=4	0.583
E9Q0J5	Kinesin-like protein KIF21A OS=Mus musculus GN=Kif21a PE=1 SV=2	0.582
Q6DFW4	Nucleolar protein 58 OS=Mus musculus GN=Nop58 PE=1 SV=1	0.582
P27773	Protein disulfide-isomerase A3 OS=Mus musculus GN=Pdia3 PE=1 SV=2	0.573
P86048	60S ribosomal protein L10-like OS=Mus musculus GN=Rpl10l PE=2 SV=1	0.572
Q9CPX4	Ferritin OS=Mus musculus GN=Ftl1 PE=1 SV=1	0.571
P08551	Neurofilament light polypeptide OS=Mus musculus GN=Nefl PE=1 SV=5	0.569
Q0VF55	Calcium-transporting ATPase OS=Mus musculus GN=Atp2b3 PE=1 SV=1	0.567
P17426	AP-2 complex subunit alpha-1 OS=Mus musculus GN=Ap2a1 PE=1 SV=1	0.566
Q3UGC8	Propionyl-Coenzyme A carboxylase, alpha polypeptide, isoform CRA_b OS=Mus musculus GN=Pcca PE=2 SV=1	0.566
P19001	Keratin, type I cytoskeletal 19 OS=Mus musculus GN=Krt19 PE=1 SV=1	0.565
Q6ZWV7	60S ribosomal protein L35 OS=Mus musculus GN=Rpl35 PE=1 SV=1	0.563
Q3TYV5	Cyclic nucleotide phosphodiesterase 1, isoform CRA_b OS=Mus musculus GN=Cnp PE=2 SV=1	0.559
P62996	Transformer-2 protein homolog beta OS=Mus musculus GN=Tra2b PE=1 SV=1	0.557
Q3TVK3	Aspartyl aminopeptidase OS=Mus musculus GN=Dnpep PE=1 SV=1	0.555
Q3TLP8	RAS-related C3 botulinum substrate 1, isoform CRA_a OS=Mus musculus GN=Rac1 PE=1 SV=1	0.552
D0VYV6	Erythrocyte protein band 4.1-like 3 isoform B OS=Mus musculus GN=Epb4.1l3 PE=2 SV=1	0.532
Q545X8	40S ribosomal protein S4 OS=Mus musculus GN=Rps4x PE=2 SV=1	0.527
Q9R1T4	Septin-6 OS=Mus musculus GN=Sept6 PE=1 SV=4	0.526
P60879	Synaptosomal-associated protein 25 OS=Mus musculus GN=Snap25 PE=1 SV=1	0.525
Q9QWI6	SRC kinase signaling inhibitor 1 OS=Mus musculus GN=Srcin1 PE=1 SV=2	0.522
P62264	40S ribosomal protein S14 OS=Mus musculus GN=Rps14 PE=1 SV=3	0.521
Q9QXS1	Plectin OS=Mus musculus GN=Plec PE=1 SV=3	0.521
P47911	60S ribosomal protein L6 OS=Mus musculus GN=Rpl6 PE=1 SV=3	0.52
P63085	Mitogen-activated protein kinase 1 OS=Mus musculus GN=Mapk1 PE=1 SV=3	0.516
Q3UH59	Myosin-10 OS=Mus musculus GN=Myh10 PE=1 SV=1	0.514
Q9QUM9	Proteasome subunit alpha type-6 OS=Mus musculus GN=Psma6 PE=1 SV=1	0.514
O08599	Syntaxin-binding protein 1 OS=Mus musculus GN=Stxbp1 PE=1 SV=2	0.513
Q9Z2U1	Proteasome subunit alpha type-5 OS=Mus musculus GN=Psma5 PE=1 SV=1	0.507
P19246	Neurofilament heavy polypeptide OS=Mus musculus GN=Nefh PE=1 SV=3	0.505
O09167	60S ribosomal protein L21 OS=Mus musculus GN=Rpl21 PE=1 SV=3	0.504
Q8VDD5	Myosin-9 OS=Mus musculus GN=Myh9 PE=1 SV=4	0.498
E9QAZ2	Ribosomal protein L15 OS=Mus musculus GN=Gm10020 PE=3 SV=1	0.497
Q3TI05	Chaperonin containing Tcp1, subunit 6a (Zeta) OS=Mus musculus GN=Cct6a PE=2 SV=1	0.491
A0A140T8K6	60S ribosomal protein L36 OS=Mus musculus GN=Rpl36-ps3 PE=3 SV=1	0.49
P99026	Proteasome subunit beta type-4 OS=Mus musculus GN=Psmb4 PE=1 SV=1	0.49
P27659	60S ribosomal protein L3 OS=Mus musculus GN=Rpl3 PE=1 SV=3	0.485
P31938	Dual specificity mitogen-activated protein kinase kinase 1 OS=Mus musculus GN=Map2k1 PE=1 SV=2	0.484
P53395	Lipoamide acyltransferase component of branched-chain alpha-keto acid dehydrogenase complex, mitochondrial OS=Mus musculus GN=Dbt PE=1 SV=2	0.477
Q9JHU4	Cytoplasmic dynein 1 heavy chain 1 OS=Mus musculus GN=Dync1h1 PE=1 SV=2	0.475
Q8C522	Endonuclease domain-containing 1 protein OS=Mus musculus GN=Endod1 PE=1 SV=2	0.474
O70318	Band 4.1-like protein 2 OS=Mus musculus GN=Epb41l2 PE=1 SV=2	0.474
P47962	60S ribosomal protein L5 OS=Mus musculus GN=Rpl5 PE=1 SV=3	0.471
E9Q401	Ryanodine receptor 2 OS=Mus musculus GN=Ryr2 PE=1 SV=1	0.466
Q5I0T8	Ribosomal protein L19 OS=Mus musculus GN=Rpl19 PE=2 SV=1	0.447
Q9Z2U0	Proteasome subunit alpha type-7 OS=Mus musculus GN=Psma7 PE=1 SV=1	0.441
Q5BLK0	MCG18564, isoform CRA_a OS=Mus musculus GN=Rpl12 PE=2 SV=1	0.44
P62911	60S ribosomal protein L32 OS=Mus musculus GN=Rpl32 PE=1 SV=2	0.439
E9PYK3	Poly [ADP-ribose] polymerase OS=Mus musculus GN=Parp4 PE=1 SV=1	0.439
Q4VAG4	MCG12304 OS=Mus musculus GN=Rpl22 PE=2 SV=1	0.439
P12023	Amyloid beta A4 protein OS=Mus musculus GN=App PE=1 SV=3	0.432
Q9D8B3	Charged multivesicular body protein 4b OS=Mus musculus GN=Chmp4b PE=1 SV=2	0.431
P49722	Proteasome subunit alpha type-2 OS=Mus musculus GN=Psma2 PE=1 SV=3	0.425
Q9CZY3	Ubiquitin-conjugating enzyme E2 variant 1 OS=Mus musculus GN=Ube2v1 PE=1 SV=1	0.423
Q9D0M3	Cytochrome c1, heme protein, mitochondrial OS=Mus musculus GN=Cyc1 PE=1 SV=1	0.421
Q9R1P3	Proteasome subunit beta type-2 OS=Mus musculus GN=Psmb2 PE=1 SV=1	0.419
Q58EW0	60S ribosomal protein L18 OS=Mus musculus GN=Rpl18 PE=2 SV=1	0.416
Q9Z0H4	CUGBP Elav-like family member 2 OS=Mus musculus GN=Celf2 PE=1 SV=1	0.416
Q5BLJ9	60S ribosomal protein L27 OS=Mus musculus GN=Rpl27 PE=2 SV=1	0.414
Q497E9	40S ribosomal protein S8 OS=Mus musculus GN=Rps8 PE=2 SV=1	0.412
Q80YX1	Tenascin OS=Mus musculus GN=Tnc PE=1 SV=1	0.412
Q5BLK1	40S ribosomal protein S6 OS=Mus musculus GN=Rps6 PE=2 SV=1	0.411
Z4YL23	Fer-1-like protein 4 OS=Mus musculus GN=Fer1l4 PE=4 SV=1	0.399
Q923T9	Calcium/calmodulin-dependent protein kinase type II subunit gamma OS=Mus musculus GN=Camk2g PE=1 SV=1	0.399
O08917	Flotillin-1 OS=Mus musculus GN=Flot1 PE=1 SV=1	0.399
Q91VE0	Long-chain fatty acid transport protein 4 OS=Mus musculus GN=Slc27a4 PE=1 SV=1	0.392
Q505A8	MCG17585 OS=Mus musculus GN=Rpl39 PE=2 SV=1	0.389
P46660	Alpha-internexin OS=Mus musculus GN=Ina PE=1 SV=3	0.389
Q5SVJ0	Calcium/calmodulin-dependent protein kinase II, beta, isoform CRA_b OS=Mus musculus GN=Camk2b PE=1 SV=1	0.386
P62267	40S ribosomal protein S23 OS=Mus musculus GN=Rps23 PE=1 SV=3	0.383
P29341	Polyadenylate-binding protein 1 OS=Mus musculus GN=Pabpc1 PE=1 SV=2	0.38
P08553	Neurofilament medium polypeptide OS=Mus musculus GN=Nefm PE=1 SV=4	0.377
Q9CU62	Structural maintenance of chromosomes protein 1A OS=Mus musculus GN=Smc1a PE=1 SV=4	0.376
O55234	Proteasome subunit beta type-5 OS=Mus musculus GN=Psmb5 PE=1 SV=3	0.376
P17427	AP-2 complex subunit alpha-2 OS=Mus musculus GN=Ap2a2 PE=1 SV=2	0.371
Q9D1R9	60S ribosomal protein L34 OS=Mus musculus GN=Rpl34 PE=1 SV=2	0.37
P09528	Ferritin heavy chain OS=Mus musculus GN=Fth1 PE=1 SV=2	0.369
Q564E8	Ribosomal protein L4 OS=Mus musculus GN=Rpl4 PE=2 SV=1	0.367
P14685	26S proteasome non-ATPase regulatory subunit 3 OS=Mus musculus GN=Psmd3 PE=1 SV=3	0.367
Q8BKZ9	Pyruvate dehydrogenase protein X component, mitochondrial OS=Mus musculus GN=Pdhx PE=1 SV=1	0.362
P32067	Lupus La protein homolog OS=Mus musculus GN=Ssb PE=1 SV=1	0.358
Q58EV4	Proteasome subunit alpha type OS=Mus musculus GN=Psma3 PE=2 SV=1	0.353
Q8BMF4	Dihydrolipoyllysine-residue acetyltransferase component of pyruvate dehydrogenase complex, mitochondrial OS=Mus musculus GN=Dlat PE=1 SV=2	0.345
P62715	Serine/threonine-protein phosphatase 2A catalytic subunit beta isoform OS=Mus musculus GN=Ppp2cb PE=1 SV=1	0.344
Q99104	Unconventional myosin-Va OS=Mus musculus GN=Myo5a PE=1 SV=2	0.337
F6TYB7	Myelin basic protein (Fragment) OS=Mus musculus GN=Mbp PE=1 SV=1	0.334
Q9JLM8	Serine/threonine-protein kinase DCLK1 OS=Mus musculus GN=Dclk1 PE=1 SV=1	0.321
P62855	40S ribosomal protein S26 OS=Mus musculus GN=Rps26 PE=1 SV=3	0.316
Q9CR57	60S ribosomal protein L14 OS=Mus musculus GN=Rpl14 PE=1 SV=3	0.313
P70195	Proteasome subunit beta type-7 OS=Mus musculus GN=Psmb7 PE=1 SV=1	0.31
Q9D823	60S ribosomal protein L37 OS=Mus musculus GN=Rpl37 PE=3 SV=3	0.305
Q9EQK5	Major vault protein OS=Mus musculus GN=Mvp PE=1 SV=4	0.292
Q5SQX6	Cytoplasmic FMR1-interacting protein 2 OS=Mus musculus GN=Cyfip2 PE=1 SV=2	0.291
V9GX76	Unconventional myosin-VI OS=Mus musculus GN=Myo6 PE=1 SV=1	0.285
P97499	Telomerase protein component 1 OS=Mus musculus GN=Tep1 PE=1 SV=1	0.273
Q9JM93	ADP-ribosylation factor-like protein 6-interacting protein 4 OS=Mus musculus GN=Arl6ip4 PE=1 SV=1	0.251
Q5SS83	Flotillin 2, isoform CRA_a OS=Mus musculus GN=Flot2 PE=1 SV=1	0.25
P62918	60S ribosomal protein L8 OS=Mus musculus GN=Rpl8 PE=1 SV=2	0.244
P63163	Small nuclear ribonucleoprotein-associated protein N OS=Mus musculus GN=Snrpn PE=2 SV=1	0.241
Q8R366	Immunoglobulin superfamily member 8 OS=Mus musculus GN=Igsf8 PE=1 SV=2	0.234
Q8CAK3	UPF0515 protein C19orf66 homolog OS=Mus musculus PE=2 SV=1	0.229
Q9CYR0	Single-stranded DNA-binding protein, mitochondrial OS=Mus musculus GN=Ssbp1 PE=1 SV=1	0.205
P62320	Small nuclear ribonucleoprotein Sm D3 OS=Mus musculus GN=Snrpd3 PE=1 SV=1	0.204
P62315	Small nuclear ribonucleoprotein Sm D1 OS=Mus musculus GN=Snrpd1 PE=1 SV=1	0.203
P62717	60S ribosomal protein L18a OS=Mus musculus GN=Rpl18a PE=1 SV=1	0.193
Q99MN9	Propionyl-CoA carboxylase beta chain, mitochondrial OS=Mus musculus GN=Pccb PE=1 SV=2	0.187
Q3V0Q1	Dynein heavy chain 12, axonemal OS=Mus musculus GN=Dnah12 PE=1 SV=2	0.149
P62307	Small nuclear ribonucleoprotein F OS=Mus musculus GN=Snrpf PE=1 SV=1	0.146
Q8C1Y8	Vacuolar fusion protein CCZ1 homolog OS=Mus musculus GN=Ccz1 PE=1 SV=1	0.126

## Sheet: Human_All.Proteins
Accession	Description	# Peptides	# PSMs	# Unique Peptides	# Protein Groups	# AAs	MW [kDa]	calc. pI	Deamidated(N) Count	Deamidated(N) Positions	Phospho(S; T; Y) Count	Phospho(S; T; Y) Positions	Abundance Ratio: (AD) / (Non-AD)	emPAI	# Razor Peptides	Score Sequest HT	# Peptides Sequest HT	Score Mascot	# Peptides Mascot
P10636-6	Isoform of P10636, Isoform Tau-D of Microtubule-associated protein tau OS=Homo sapiens GN=MAPT	11	28	2	1	383	40,0	9,44	1	Deamidated [N109]	0		60.425	2,03	1			716	11
P10636-4	Isoform of P10636, Isoform Tau-B of Microtubule-associated protein tau OS=Homo sapiens GN=MAPT	10	25	3	1	381	39,7	8,62	1	Deamidated [N138]	0		43.146	2162	1			650	10
A0A0G2JMX7	Microtubule-associated protein OS=Homo sapiens GN=MAPT PE=1 SV=1	17	66	9	1	776	80,9	7,11	1	Deamidated [N484]	2	Phospho [T566; S573]	37.151	1512	10	96,06	15	520	10
P62979	Ubiquitin-40S ribosomal protein S27a OS=Homo sapiens GN=RPS27A PE=1 SV=2	8	48	8	1	156	18,0	9,64	0		0		8.079	3394	0	79,60	8	408	6
Q13867	Bleomycin hydrolase OS=Homo sapiens GN=BLMH PE=1 SV=1	1	1	1	1	455	52,5	6,27	0		0		7.447	0,075	0	3,08	1
Q7Z7K6	Centromere protein V OS=Homo sapiens GN=CENPV PE=1 SV=1	1	2	1	1	275	29,9	9,73	0		0		5.332	0,155	0	3,31	1	30	1
P63244	Receptor of activated protein C kinase 1 OS=Homo sapiens GN=RACK1 PE=1 SV=3	1	2	1	1	317	35,1	7,69	0		0		4.905	0,11	0	3,52	1	46	1
P08670	Vimentin OS=Homo sapiens GN=VIM PE=1 SV=4	4	6	2	1	466	53,6	5,12	0		0		4.749	0,259	0	8,86	4	45	2
Q99747	Gamma-soluble NSF attachment protein OS=Homo sapiens GN=NAPG PE=1 SV=1	3	4	3	1	312	34,7	5,41	0		0		4.461	0,35	0	4,30	3	36	1
A0A087WV75	Isoform of P13591, Neural cell adhesion molecule 1 OS=Homo sapiens GN=NCAM1 PE=1 SV=1	2	5	2	1	884	97,3	4,93	3	Deamidated [N485; N508; N512]	0		4.26	0,129	0	6,97	2	91	1
P11182	Lipoamide acyltransferase component of branched-chain alpha-keto acid dehydrogenase complex, mitochondrial OS=Homo sapiens GN=DBT PE=1 SV=3	1	1	1	1	482	53,5	8,51	0		0		3.851	0,068	0	0,00	1
B7Z6Z4	Isoform of P60660, Myosin light polypeptide 6 OS=Homo sapiens GN=MYL6 PE=1 SV=1	1	2	1	1	238	26,7	5,08	0		0		3.766	0,116	0	3,09	1	52	1
Q9UBB6	Neurochondrin OS=Homo sapiens GN=NCDN PE=1 SV=1	1	2	1	1	729	78,8	5,48	0		0		3.646	0,053	0	2,38	1	56	1
A0A087X165	Isoform of Q9C0H9, SRC kinase-signaling inhibitor 1 OS=Homo sapiens GN=SRCIN1 PE=1 SV=1	1	1	1	1	1217	130,4	9,26	0		0		3.564	0,025	0	0,00	1
P05067	Amyloid beta A4 protein OS=Homo sapiens GN=APP PE=1 SV=3	2	3	2	1	770	86,9	4,82	0		0		2.998	0,096	0	3,18	2	37	1
P61927	60S ribosomal protein L37 OS=Homo sapiens GN=RPL37 PE=1 SV=2	1	1	1	1	97	11,1	11,74	0		0		2.831	0,292	0			0	1
Q01813	ATP-dependent 6-phosphofructokinase, platelet type OS=Homo sapiens GN=PFKP PE=1 SV=2	3	6	1	1	784	85,5	7,55	0		0		2.762	0,198	0	10,64	3	102	2
Q13509	Tubulin beta-3 chain OS=Homo sapiens GN=TUBB3 PE=1 SV=2	17	75	6	1	450	50,4	4,93	1	Deamidated [N337]	0		2.732	11115	0	156,47	16	1067	15
P11021	78 kDa glucose-regulated protein OS=Homo sapiens GN=HSPA5 PE=1 SV=2	2	8	1	1	654	72,3	5,16	0		0		2.656	0,108	0	11,05	2	55	2
P0DME0	Protein SETSIP OS=Homo sapiens GN=SETSIP PE=1 SV=1	1	2	1	1	302	34,9	4,31	0		0		2.477	0,194	0	2,59	1	36	1
G8JLB6	Heterogeneous nuclear ribonucleoprotein H OS=Homo sapiens GN=HNRNPH1 PE=1 SV=1	2	4	2	1	472	51,2	6,80	0		0		2.471	0,179	0	4,41	2	43	2
P02144	Myoglobin OS=Homo sapiens GN=MB PE=1 SV=2	1	1	1	1	154	17,2	7,68	0		0		2.414	0,212	0	2,16	1
P30044	Peroxiredoxin-5, mitochondrial OS=Homo sapiens GN=PRDX5 PE=1 SV=4	1	2	1	1	214	22,1	8,70	0		0		2.327	0,194	0	3,21	1	63	1
P52306	Rap1 GTPase-GDP dissociation stimulator 1 OS=Homo sapiens GN=RAP1GDS1 PE=1 SV=3	1	2	1	1	607	66,3	5,31	0		0		2.291	0,053	0	2,20	1	21	1
P19338	Nucleolin OS=Homo sapiens GN=NCL PE=1 SV=3	1	1	1	1	710	76,6	4,70	0		0		1.952	0,038	0	0,00	1
P62888	60S ribosomal protein L30 OS=Homo sapiens GN=RPL30 PE=1 SV=2	1	2	1	1	115	12,8	9,63	0		0		1.935	0,292	0	2,77	1	45	1
P0C0S5	Histone H2A.Z OS=Homo sapiens GN=H2AFZ PE=1 SV=2	2	3	1	1	128	13,5	10,58	0		0		1.784	0,778	0	4,89	2	41	1
Q00839	Heterogeneous nuclear ribonucleoprotein U OS=Homo sapiens GN=HNRNPU PE=1 SV=6	3	5	3	1	825	90,5	6,00	1	Deamidated [N294]	0		1.71	0,129	0	7,52	3	50	2
Q9UQ80	Proliferation-associated protein 2G4 OS=Homo sapiens GN=PA2G4 PE=1 SV=3	1	1	1	1	394	43,8	6,55	0		0		1.702	0,083	0	2,63	1
P50990	T-complex protein 1 subunit theta OS=Homo sapiens GN=CCT8 PE=1 SV=4	1	2	1	1	548	59,6	5,60	0		0		1.702	0,056	0	2,18	1	25	1
P61513	60S ribosomal protein L37a OS=Homo sapiens GN=RPL37A PE=1 SV=2	1	2	1	1	92	10,3	10,43	0		0		1.693	0,468	0	4,10	1	78	1
P62266	40S ribosomal protein S23 OS=Homo sapiens GN=RPS23 PE=1 SV=3	3	11	3	1	143	15,8	10,49	0		0		1.689	1154	0	20,34	3	144	2
P02792	Ferritin light chain OS=Homo sapiens GN=FTL PE=1 SV=2	4	10	4	1	175	20,0	5,78	0		0		1.674	1276	0	18,79	4	161	3
Q13243	Serine/arginine-rich splicing factor 5 OS=Homo sapiens GN=SRSF5 PE=1 SV=1	1	1	1	1	272	31,2	11,59	0		0		1.643	0,122	0	0,00	1
Q07954	Prolow-density lipoprotein receptor-related protein 1 OS=Homo sapiens GN=LRP1 PE=1 SV=2	8	14	8	1	4544	504,3	5,39	1	Deamidated [N2743]	0		1.633	0,065	0	20,21	8	197	6
P07737	Profilin-1 OS=Homo sapiens GN=PFN1 PE=1 SV=2	1	1	1	1	140	15,0	8,27	0		0		1.567	0,259	0	3,53	1
P62318	Small nuclear ribonucleoprotein Sm D3 OS=Homo sapiens GN=SNRPD3 PE=1 SV=1	4	12	4	1	126	13,9	10,32	1	Deamidated [N23]	0		1.522	2162	0	18,52	4	151	2
P15531	Nucleoside diphosphate kinase A OS=Homo sapiens GN=NME1 PE=1 SV=1	2	2	2	1	152	17,1	6,19	0		0		1.504	0,468	0	2,28	2
Q9NQ66	1-phosphatidylinositol 4,5-bisphosphate phosphodiesterase beta-1 OS=Homo sapiens GN=PLCB1 PE=1 SV=1	4	6	4	1	1216	138,5	6,23	0		0		1.499	0,131	0	7,24	3	71	3
P39019	40S ribosomal protein S19 OS=Homo sapiens GN=RPS19 PE=1 SV=2	2	3	2	1	145	16,1	10,32	0		0		1.495	0,389	0	3,96	2	29	1
P04899	Guanine nucleotide-binding protein G(i) subunit alpha-2 OS=Homo sapiens GN=GNAI2 PE=1 SV=3	3	5	3	1	355	40,4	5,54	0		0		1.493	0,292	0	5,90	3	56	2
A0A0J9YXJ0	Isoform of O95319, CUGBP Elav-like family member 2 OS=Homo sapiens GN=CELF2 PE=1 SV=1	1	1	1	1	533	57,1	8,94	1	Deamidated [N112]	0		1.488	0,086	0	2,85	1
H0YKD8	Isoform of P46779, 60S ribosomal protein L28 OS=Homo sapiens GN=RPL28 PE=1 SV=1	1	2	1	1	170	19,1	11,46	0		0		1.469	0,166	0	3,27	1	42	1
P06454	Prothymosin alpha OS=Homo sapiens GN=PTMA PE=1 SV=2	1	3	1	1	111	12,2	3,78	0		0		1.456	0,585	0			115	1
P31146	Coronin-1A OS=Homo sapiens GN=CORO1A PE=1 SV=4	1	2	1	1	461	51,0	6,68	0		0		1.451	0,083	0	2,32	1	42	1
O00499	Myc box-dependent-interacting protein 1 OS=Homo sapiens GN=BIN1 PE=1 SV=1	1	2	1	1	593	64,7	5,06	0		0		1.439	0,07	0	2,66	1	41	1
A0A075B767	Peptidyl-prolyl cis-trans isomerase OS=Homo sapiens GN=LOC105371242 PE=3 SV=1	2	3	1	1	164	18,2	9,06	3	Deamidated [N102; N106; N108]	0		1.439	0,194	0	2,59	1	32	2
P21291	Cysteine and glycine-rich protein 1 OS=Homo sapiens GN=CSRP1 PE=1 SV=3	2	6	2	1	193	20,6	8,57	0		0		1.437	0,311	0	8,65	2	116	2
Q01484	Ankyrin-2 OS=Homo sapiens GN=ANK2 PE=1 SV=4	3	6	3	1	3957	433,4	5,14	0		0		1.429	0,026	0	9,67	3	92	3
O60636	Tetraspanin-2 OS=Homo sapiens GN=TSPAN2 PE=1 SV=2	1	2	1	1	221	24,1	7,77	0		0		1.427	0,212	0	3,12	1	37	1
P78386	Keratin, type II cuticular Hb5 OS=Homo sapiens GN=KRT85 PE=1 SV=1	2	3	1	1	507	55,8	6,55	0		0		1.404	0,113	0	5,42	2	22	1
P14678	Small nuclear ribonucleoprotein-associated proteins B and B' OS=Homo sapiens GN=SNRPB PE=1 SV=2	2	3	2	1	240	24,6	11,19	0		0		1.403	0,334	0	3,40	1	26	1
P39023	60S ribosomal protein L3 OS=Homo sapiens GN=RPL3 PE=1 SV=2	9	15	9	1	403	46,1	10,18	0		0		1.389	0,995	0	23,24	9	87	4
U3KQK0	Isoform of Q99877, Histone H2B OS=Homo sapiens GN=HIST1H2BN PE=1 SV=1	5	13	5	1	166	18,8	10,54	0		0		1.376	1512	0	15,60	3	124	3
P18621-3	Isoform of P18621, Isoform 3 of 60S ribosomal protein L17 OS=Homo sapiens GN=RPL17	4	7	4	1	228	26,4	10,10	0		0		1.375	0,668	0	8,87	4	62	3
Q9UQ35	Serine/arginine repetitive matrix protein 2 OS=Homo sapiens GN=SRRM2 PE=1 SV=2	1	2	1	1	2752	299,4	12,06	0		0		1.366	0,013	0	2,94	1	55	1
Q9ULV4	Coronin-1C OS=Homo sapiens GN=CORO1C PE=1 SV=1	1	2	1	1	474	53,2	7,08	0		0		1.36	0,083	0	2,04	1	0	1
Q92599	Septin-8 OS=Homo sapiens GN=SEPT8 PE=1 SV=4	2	5	1	1	483	55,7	6,28	0		0		1.359	0,145	0	7,09	2	76	2
P53396	ATP-citrate synthase OS=Homo sapiens GN=ACLY PE=1 SV=3	1	1	1	1	1101	120,8	7,33	0		0		1.344	0,031	0	2,04	1
P61254	60S ribosomal protein L26 OS=Homo sapiens GN=RPL26 PE=1 SV=1	2	3	2	1	145	17,2	10,55	0		0		1.343	0,52	0	2,29	2	0	1
P51991	Heterogeneous nuclear ribonucleoprotein A3 OS=Homo sapiens GN=HNRNPA3 PE=1 SV=2	2	3	2	1	378	39,6	9,01	0		0		1.332	0,194	0	5,42	2	25	1
Q9H2X9	Solute carrier family 12 member 5 OS=Homo sapiens GN=SLC12A5 PE=1 SV=3	2	3	2	1	1139	126,1	6,73	1	Deamidated [N333]	0		1.297	0,069	0	4,18	2	32	1
P62995	Transformer-2 protein homolog beta OS=Homo sapiens GN=TRA2B PE=1 SV=1	2	3	2	1	288	33,6	11,25	0		0		1.284	0,259	0	2,91	1	26	2
P49588	Alanine--tRNA ligase, cytoplasmic OS=Homo sapiens GN=AARS PE=1 SV=2	1	2	1	1	968	106,7	5,53	0		0		1.259	0,035	0	1,83	1	19	1
Q01814	Plasma membrane calcium-transporting ATPase 2 OS=Homo sapiens GN=ATP2B2 PE=1 SV=2	6	10	2	1	1243	136,8	5,91	0		0		1.256	0,191	4	15,33	6	50	3
Q13367	AP-3 complex subunit beta-2 OS=Homo sapiens GN=AP3B2 PE=1 SV=2	1	1	1	1	1082	119,0	5,59	0		0		1.247	0,031	0	1,94	1
Q14764	Major vault protein OS=Homo sapiens GN=MVP PE=1 SV=4	15	39	15	1	893	99,3	5,48	1	Deamidated [N667]	0		1.246	0,9	0	66,52	15	425	14
K7ELC7	Isoform of P61353, 60S ribosomal protein L27 (Fragment) OS=Homo sapiens GN=RPL27 PE=1 SV=1	4	10	4	1	144	16,5	10,58	0		0		1.245	1,61	0	9,19	4	63	3
Q13554	Calcium/calmodulin-dependent protein kinase type II subunit beta OS=Homo sapiens GN=CAMK2B PE=1 SV=3	23	97	17	1	666	72,6	7,27	0		1	Phospho [T287]	1.245	5381	4	169,65	21	1165	17
P31150	Rab GDP dissociation inhibitor alpha OS=Homo sapiens GN=GDI1 PE=1 SV=2	5	12	3	1	447	50,6	5,14	0		0		1.234	0,487	1	15,56	5	69	3
P46778	60S ribosomal protein L21 OS=Homo sapiens GN=RPL21 PE=1 SV=2	1	1	1	1	160	18,6	10,49	0		0		1.23	0,166	0	2,18	1
A0A087WY31	Isoform of Q7Z739, YTH domain-containing family protein 3 OS=Homo sapiens GN=YTHDF3 PE=1 SV=1	1	2	1	1	588	64,5	8,24	0		0		1.225	0,086	0	0,00	1	0	1
Q7Z4V5	Hepatoma-derived growth factor-related protein 2 OS=Homo sapiens GN=HDGFRP2 PE=1 SV=1	1	1	1	1	671	74,3	7,49	0		0		1.219	0,047	0	2,30	1
P53999	Activated RNA polymerase II transcriptional coactivator p15 OS=Homo sapiens GN=SUB1 PE=1 SV=3	1	2	1	1	127	14,4	9,60	0		0		1.211	0,233	0	3,09	1	55	1
O15144	Actin-related protein 2/3 complex subunit 2 OS=Homo sapiens GN=ARPC2 PE=1 SV=1	2	3	2	1	300	34,3	7,36	0		0		1.202	0,194	0	3,39	1	42	2
P08559	Pyruvate dehydrogenase E1 component subunit alpha, somatic form, mitochondrial OS=Homo sapiens GN=PDHA1 PE=1 SV=3	3	6	3	1	390	43,3	8,06	0		0		1.2	0,25	0	7,00	3	105	3
P42766	60S ribosomal protein L35 OS=Homo sapiens GN=RPL35 PE=1 SV=2	3	5	3	1	123	14,5	11,05	0		0		1.187	1371	0	8,50	3	64	2
Q9H444	Charged multivesicular body protein 4b OS=Homo sapiens GN=CHMP4B PE=1 SV=1	1	2	1	1	224	24,9	4,82	0		0		1.185	0,166	0	2,74	1	37	1
Q9Y365	PCTP-like protein OS=Homo sapiens GN=STARD10 PE=1 SV=2	1	2	1	1	291	33,0	7,12	0		0		1.185	0,136	0	0,00	1	29	1
Q92686	Neurogranin OS=Homo sapiens GN=NRGN PE=1 SV=1	1	5	1	1	78	7,6	7,87	0		0		1.179	0,585	0	6,58	1	81	1
P30050	60S ribosomal protein L12 OS=Homo sapiens GN=RPL12 PE=1 SV=1	1	2	1	1	165	17,8	9,42	0		0		1.178	0,212	0	3,02	1	30	1
P62304	Small nuclear ribonucleoprotein E OS=Homo sapiens GN=SNRPE PE=1 SV=1	1	1	1	1	92	10,8	9,44	0		0		1.176	0,468	0	2,85	1
P02794	Ferritin heavy chain OS=Homo sapiens GN=FTH1 PE=1 SV=2	13	97	13	1	183	21,2	5,55	1	Deamidated [N126]	2	Phospho [S179; S183]	1.175	45416	0	119,77	11	915	11
P47755	F-actin-capping protein subunit alpha-2 OS=Homo sapiens GN=CAPZA2 PE=1 SV=3	4	7	4	1	286	32,9	5,85	0		0		1.174	0,585	0	5,77	3	125	4
B1AK88	Capping protein (Actin filament) muscle Z-line, beta, isoform CRA_d OS=Homo sapiens GN=CAPZB PE=1 SV=1	1	2	1	1	301	33,8	6,43	0		0		1.169	0,105	0	3,23	1	41	1
Q9UKK3	Poly [ADP-ribose] polymerase 4 OS=Homo sapiens GN=PARP4 PE=1 SV=3	1	2	1	1	1724	192,5	5,66	0		0		1.169	0,023	0	5,28	1	52	1
Q460N5	Poly [ADP-ribose] polymerase 14 OS=Homo sapiens GN=PARP14 PE=1 SV=3	1	1	1	1	1801	202,7	7,18	0		0		1.168	0,016	0	1,65	1
P47929	Galectin-7 OS=Homo sapiens GN=LGALS7 PE=1 SV=2	1	2	1	1	136	15,1	7,62	0		0		1.16	0,233	0	2,75	1	35	1
E7EX59	Isoform of P05166, Propionyl-CoA carboxylase beta chain, mitochondrial OS=Homo sapiens GN=PCCB PE=1 SV=1	1	2	1	1	570	61,6	7,99	0		0		1.156	0,059	0	4,13	1	47	1
P62857	40S ribosomal protein S28 OS=Homo sapiens GN=RPS28 PE=1 SV=1	1	1	1	1	69	7,8	10,70	0		0		1.148	0,585	0	2,86	1
P35268	60S ribosomal protein L22 OS=Homo sapiens GN=RPL22 PE=1 SV=2	3	5	3	1	128	14,8	9,19	0		0		1.146	1683	0	9,52	3	82	2
P62805	Histone H4 OS=Homo sapiens GN=HIST1H4A PE=1 SV=2	5	15	5	1	103	11,4	11,36	0		0		1.145	13678	0	29,29	5	138	4
P62328	Thymosin beta-4 OS=Homo sapiens GN=TMSB4X PE=1 SV=2	3	7	3	1	44	5,1	5,06	0		0		1.144	5,31	0	5,97	2	63	2
P25789	Proteasome subunit alpha type-4 OS=Homo sapiens GN=PSMA4 PE=1 SV=1	7	25	7	1	261	29,5	7,72	2	Deamidated [N166; N167]	0		1.136	3437	0	53,22	7	592	6
P62241	40S ribosomal protein S8 OS=Homo sapiens GN=RPS8 PE=1 SV=2	4	9	4	1	208	24,2	10,32	0		0		1.134	1276	0	18,52	4	174	3
O75663	TIP41-like protein OS=Homo sapiens GN=TIPRL PE=1 SV=2	1	2	1	1	272	31,4	5,91	0		0		1.13	0,096	0	0,00	1	22	1
P00761	Trypsin (proteomics grade).	8	64	8	1	231	24,4	7,18	6	Deamidated [N69; N83; N85; N87; N91; N105]	0		1.128	40246	0			1735	8
P60880	Synaptosomal-associated protein 25 OS=Homo sapiens GN=SNAP25 PE=1 SV=1	3	5	3	1	206	23,3	4,77	0		0		1.126	0,438	0	5,79	2	71	3
Q8N1N4	Keratin, type II cytoskeletal 78 OS=Homo sapiens GN=KRT78 PE=2 SV=2	3	5	1	1	520	56,8	6,02	0		0		1.117	0,17	0	9,46	3	71	2
P04733	Metallothionein-1F OS=Homo sapiens GN=MT1F PE=1 SV=1	1	2	1	1	61	6,1	7,83	0		0		1.117	0,468	0	2,73	1	32	1
H3BS72	Very-long-chain (3R)-3-hydroxyacyl-CoA dehydratase OS=Homo sapiens GN=HACD3 PE=1 SV=1	1	2	1	1	400	47,1	8,85	0		0		1.11	0,11	0	3,12	1	41	1
P68431	Histone H3.1 OS=Homo sapiens GN=HIST1H3A PE=1 SV=2	3	8	3	1	136	15,4	11,12	0		0		1.109	0,995	0	14,51	3	84	2
O43707	Alpha-actinin-4 OS=Homo sapiens GN=ACTN4 PE=1 SV=2	2	2	2	1	911	104,8	5,44	0		0		1.107	0,071	0	3,88	2
P11137	Microtubule-associated protein 2 OS=Homo sapiens GN=MAP2 PE=1 SV=4	1	1	1	1	1827	199,4	4,91	0		0		1.106	0,018	0	0,00	1
P09972	Fructose-bisphosphate aldolase C OS=Homo sapiens GN=ALDOC PE=1 SV=2	4	15	3	1	364	39,4	6,87	1	Deamidated [N181]	0		1.103	0,905	0	25,28	4	244	4
O75083	WD repeat-containing protein 1 OS=Homo sapiens GN=WDR1 PE=1 SV=4	3	4	3	1	606	66,2	6,65	0		0		1.1	0,179	0	6,14	3	26	1
P49207	60S ribosomal protein L34 OS=Homo sapiens GN=RPL34 PE=1 SV=3	4	11	4	1	117	13,3	11,47	0		0		1.098	3217	0	21,14	4	94	2
P63000	Ras-related C3 botulinum toxin substrate 1 OS=Homo sapiens GN=RAC1 PE=1 SV=1	1	2	1	1	192	21,4	8,50	0		0		1.095	0,212	0	4,33	1	48	1
Q15149	Plectin OS=Homo sapiens GN=PLEC PE=1 SV=3	2	4	2	1	4684	531,5	5,96	0		0		1.092	0,012	0	7,20	2	83	2
P11217	Glycogen phosphorylase, muscle form OS=Homo sapiens GN=PYGM PE=1 SV=6	3	5	2	1	842	97,0	7,03	0		0		1.089	0,112	0	7,67	3	40	2
P62879	Guanine nucleotide-binding protein G(I)/G(S)/G(T) subunit beta-2 OS=Homo sapiens GN=GNB2 PE=1 SV=3	9	22	5	1	340	37,3	6,00	0		0		1.085	1994	5	40,70	8	247	7
Q9Y3U8	60S ribosomal protein L36 OS=Homo sapiens GN=RPL36 PE=1 SV=3	1	1	1	1	105	12,2	11,59	0		0		1.084	0,468	0	0,00	1
P62424	60S ribosomal protein L7a OS=Homo sapiens GN=RPL7A PE=1 SV=2	6	13	6	1	266	30,0	10,61	0		0		1.081	1336	0	24,74	6	164	4
P62917	60S ribosomal protein L8 OS=Homo sapiens GN=RPL8 PE=1 SV=2	8	22	8	1	257	28,0	11,03	1	Deamidated [N100]	0		1.08	1955	0	47,75	8	144	7
O94905	Erlin-2 OS=Homo sapiens GN=ERLIN2 PE=1 SV=1	3	5	3	1	339	37,8	5,62	0		0		1.071	0,445	0	11,66	3	71	1
Q9NUL5	Repressor of yield of DENV protein OS=Homo sapiens GN=RYDEN PE=1 SV=2	7	12	7	1	291	33,1	7,25	0		0		1.07	1581	0	15,72	7	76	3
P30086	Phosphatidylethanolamine-binding protein 1 OS=Homo sapiens GN=PEBP1 PE=1 SV=3	1	2	1	1	187	21,0	7,53	0		0		1.062	0,179	0	3,12	1	36	1
Q16352	Alpha-internexin OS=Homo sapiens GN=INA PE=1 SV=2	7	13	6	1	499	55,4	5,40	0		0		1.054	0,468	0	21,35	7	61	4
P05129	Protein kinase C gamma type OS=Homo sapiens GN=PRKCG PE=1 SV=3	3	5	2	1	697	78,4	7,46	0		0		1.05	0,166	1	8,24	3	105	2
H0Y9C2	Calcium/calmodulin-dependent protein kinase type II subunit delta (Fragment) OS=Homo sapiens GN=CAMK2D PE=1 SV=1	8	45	2	1	194	22,1	6,55	1	Deamidated [N45]	0		1.042	4,08	0	87,52	8	707	8
P26373	60S ribosomal protein L13 OS=Homo sapiens GN=RPL13 PE=1 SV=4	3	6	3	1	211	24,2	11,65	0		0		1.042	0,501	0	8,69	3	59	3
Q9Y2X3	Nucleolar protein 58 OS=Homo sapiens GN=NOP58 PE=1 SV=1	1	2	1	1	529	59,5	8,92	0		0		1.042	0,07	0	3,27	1	42	1
P09417	Dihydropteridine reductase OS=Homo sapiens GN=QDPR PE=1 SV=2	1	2	1	1	244	25,8	7,37	0		0		1.04	0,145	0	3,84	1	70	1
P14415	Sodium/potassium-transporting ATPase subunit beta-2 OS=Homo sapiens GN=ATP1B2 PE=1 SV=3	2	4	2	1	290	33,3	8,31	0		0		1.036	0,501	0	1,79	2	19	1
Q9UH03	Neuronal-specific septin-3 OS=Homo sapiens GN=SEPT3 PE=1 SV=3	1	1	1	1	358	40,7	7,20	0		0		1.036	0,096	0	2,00	1
P63010	AP-2 complex subunit beta OS=Homo sapiens GN=AP2B1 PE=1 SV=1	5	9	5	1	937	104,5	5,38	0		0		1.027	0,238	0	13,56	5	89	4
A0A087WVQ6	Clathrin heavy chain OS=Homo sapiens GN=CLTC PE=1 SV=1	18	40	18	1	1679	191,9	5,69	0		0		1.023	0,473	0	52,55	18	473	14
P07197	Neurofilament medium polypeptide OS=Homo sapiens GN=NEFM PE=1 SV=3	17	27	16	1	916	102,4	4,91	0		0		1.023	0,612	1	39,98	17	165	9
B5ME19	Eukaryotic translation initiation factor 3 subunit C-like protein OS=Homo sapiens GN=EIF3CL PE=3 SV=1	1	1	1	1	914	105,4	5,64	0		0		1.007	0,04	0	2,15	1
P60953	Cell division control protein 42 homolog OS=Homo sapiens GN=CDC42 PE=1 SV=2	1	2	1	1	191	21,2	6,55	0		0		1.007	0,233	0	2,18	1	25	1
P05023	Sodium/potassium-transporting ATPase subunit alpha-1 OS=Homo sapiens GN=ATP1A1 PE=1 SV=1	16	49	6	1	1023	112,8	5,49	5	Deamidated [N395; N405; N439; N638; N649]	0		1.003	1,61	0	90,12	16	735	10
Q00577	Transcriptional activator protein Pur-alpha OS=Homo sapiens GN=PURA PE=1 SV=2	2	6	2	1	322	34,9	6,44	0		0		1.001	0,274	0	10,18	2	135	2
Q05193	Dynamin-1 OS=Homo sapiens GN=DNM1 PE=1 SV=2	13	25	13	1	864	97,3	7,17	2	Deamidated [N222; N642]	0		0.998	0,65	0	47,46	12	278	7
P28074	Proteasome subunit beta type-5 OS=Homo sapiens GN=PSMB5 PE=1 SV=3	7	11	7	1	263	28,5	6,92	0		0		0.996	1448	0	26,37	7	92	4
P25786	Proteasome subunit alpha type-1 OS=Homo sapiens GN=PSMA1 PE=1 SV=1	11	40	11	1	263	29,5	6,61	1	Deamidated [N185]	0		0.985	3642	0	62,94	10	551	11
P14618	Pyruvate kinase PKM OS=Homo sapiens GN=PKM PE=1 SV=4	17	47	7	1	531	57,9	7,84	0		0		0.98	2248	9	92,19	17	627	13
P15880	40S ribosomal protein S2 OS=Homo sapiens GN=RPS2 PE=1 SV=2	1	1	1	1	293	31,3	10,24	0		0		0.98	0,101	0	2,89	1
P62269	40S ribosomal protein S18 OS=Homo sapiens GN=RPS18 PE=1 SV=3	1	1	1	1	152	17,7	10,99	0		0		0.98	0,179	0			40	1
Q13162	Peroxiredoxin-4 OS=Homo sapiens GN=PRDX4 PE=1 SV=1	1	2	1	1	271	30,5	6,29	0		0		0.977	0,145	0	3,02	1	35	1
Q14643	Inositol 1,4,5-trisphosphate receptor type 1 OS=Homo sapiens GN=ITPR1 PE=1 SV=3	6	12	6	1	2758	313,7	6,04	3	Deamidated [N1253; N1258; N1261]	0		0.97	0,074	0	6,54	5	53	3
P02769	Serum albumin precursor (Allergen Bos d 6) - Bos taurus (Bovine).	39	105	36	1	607	69,2	6,18	1	Deamidated [N409]	0		0.965	10421	3			2302	39
B5MDF5	Isoform of P62826, GTP-binding nuclear protein Ran OS=Homo sapiens GN=RAN PE=1 SV=1	1	1	1	1	233	26,2	7,01	0		0		0.964	0,179	0			54	1
Q92736	Ryanodine receptor 2 OS=Homo sapiens GN=RYR2 PE=1 SV=3	11	16	11	1	4967	564,2	6,07	0		0		0.962	0,079	0	21,89	11	75	5
Q13885	Tubulin beta-2A chain OS=Homo sapiens GN=TUBB2A PE=1 SV=1	20	100	3	1	445	49,9	4,89	1	Deamidated [N337]	0		0.961	25102	2	214,14	19	1398	18
Q14204	Cytoplasmic dynein 1 heavy chain 1 OS=Homo sapiens GN=DYNC1H1 PE=1 SV=5	52	101	52	1	4646	532,1	6,40	1	Deamidated [N1138]	0		0.959	0,444	0	167,05	50	923	38
J3KQV8	Synaptojanin-1 OS=Homo sapiens GN=SYNJ1 PE=1 SV=1	5	6	5	1	1612	177,4	8,22	0		0		0.955	0,106	0	6,89	5	51	1
P35611	Alpha-adducin OS=Homo sapiens GN=ADD1 PE=1 SV=2	1	2	1	1	737	80,9	5,83	0		0		0.954	0,055	0	2,59	1	35	1
P05165	Propionyl-CoA carboxylase alpha chain, mitochondrial OS=Homo sapiens GN=PCCA PE=1 SV=4	1	2	1	1	728	80,0	7,52	0		0		0.951	0,04	0	2,05	1	31	1
P35580	Myosin-10 OS=Homo sapiens GN=MYH10 PE=1 SV=3	20	37	18	1	1976	228,9	5,54	0		0		0.948	0,355	2	60,62	20	348	14
Q9UI12	V-type proton ATPase subunit H OS=Homo sapiens GN=ATP6V1H PE=1 SV=1	2	5	2	1	483	55,8	6,48	0		0		0.945	0,225	0	7,52	2	61	2
P62314	Small nuclear ribonucleoprotein Sm D1 OS=Homo sapiens GN=SNRPD1 PE=1 SV=1	1	2	1	1	119	13,3	11,56	1	Deamidated [N21]	0		0.945	0,468	0	0,00	1	31	1
U3KQV3	Uncharacterized protein (Fragment) OS=Homo sapiens PE=4 SV=8	1	2	1	1	271	30,3	4,84	0		0		0.943	0,155	0	3,10	1	36	1
P0DP23	Calmodulin-1 OS=Homo sapiens GN=CALM1 PE=1 SV=1	8	20	8	1	149	16,8	4,22	1	Deamidated [N98]	0		0.934	5,31	0	31,02	7	206	6
O75533	Splicing factor 3B subunit 1 OS=Homo sapiens GN=SF3B1 PE=1 SV=3	1	1	1	1	1304	145,7	7,09	0		0		0.931	0,027	0	0,00	1
P48539	Purkinje cell protein 4 OS=Homo sapiens GN=PCP4 PE=1 SV=3	1	2	1	1	62	6,8	6,71	0		0		0.931	0,585	0	2,04	1	51	1
P51608	Methyl-CpG-binding protein 2 OS=Homo sapiens GN=MECP2 PE=1 SV=1	1	2	1	1	486	52,4	9,95	0		0		0.931	0,075	0	1,82	1	29	1
Q99832	T-complex protein 1 subunit eta OS=Homo sapiens GN=CCT7 PE=1 SV=2	2	4	2	1	543	59,3	7,65	0		0		0.931	0,119	0	6,15	2	66	2
Q02543	60S ribosomal protein L18a OS=Homo sapiens GN=RPL18A PE=1 SV=2	1	2	1	1	176	20,7	10,71	0		0		0.931	0,145	0	2,06	1	32	1
P63096	Guanine nucleotide-binding protein G(i) subunit alpha-1 OS=Homo sapiens GN=GNAI1 PE=1 SV=2	1	2	1	1	354	40,3	5,97	0		0		0.931	0,096	0	2,61	1	58	1
P22694-2	Isoform of P22694, Isoform 2 of cAMP-dependent protein kinase catalytic subunit beta OS=Homo sapiens GN=PRKACB	1	4	1	1	398	46,2	8,69	0		4	Phospho [T243; T245; T249; Y252]	0.931	0,08	0			36	1
O14810	Complexin-1 OS=Homo sapiens GN=CPLX1 PE=1 SV=1	1	2	1	1	134	15,0	4,97	0		0		0.931	0,259	0	2,19	1	32	1
P62081	40S ribosomal protein S7 OS=Homo sapiens GN=RPS7 PE=1 SV=1	2	3	2	1	194	22,1	10,10	0		0		0.923	0,425	0	5,30	2	72	1
G3V394	Unconventional myosin-Va OS=Homo sapiens GN=MYO5A PE=1 SV=1	26	52	26	1	1853	215,3	8,62	0		0		0.921	0,537	0	78,58	25	433	16
P68104	Elongation factor 1-alpha 1 OS=Homo sapiens GN=EEF1A1 PE=1 SV=1	9	15	7	1	462	50,1	9,01	1	Deamidated [N284]	0		0.92	1212	2	24,65	9	126	3
O94973	AP-2 complex subunit alpha-2 OS=Homo sapiens GN=AP2A2 PE=1 SV=2	6	12	3	1	939	103,9	6,96	2	Deamidated [N884; N887]	0		0.913	0,245	0	12,86	6	106	4
P50213	Isocitrate dehydrogenase [NAD] subunit alpha, mitochondrial OS=Homo sapiens GN=IDH3A PE=1 SV=1	1	2	1	1	366	39,6	6,92	0		0		0.911	0,105	0	2,74	1	26	1
P05455	Lupus La protein OS=Homo sapiens GN=SSB PE=1 SV=2	1	2	1	1	408	46,8	7,12	0		0		0.911	0,072	0	5,62	1	51	1
P00326	Alcohol dehydrogenase 1C OS=Homo sapiens GN=ADH1C PE=1 SV=2	1	2	1	1	375	39,8	8,29	0		0		0.91	0,093	0	4,24	1	53	1
L7N2F9	Uncharacterized protein (Fragment) OS=Homo sapiens PE=4 SV=1	3	8	3	1	121	13,1	7,96	0		0		0.91	3642	0	9,41	3	110	3
O00429	Dynamin-1-like protein OS=Homo sapiens GN=DNM1L PE=1 SV=2	1	2	1	1	736	81,8	6,81	0		0		0.91	0,041	0	3,94	1	26	1
O00154	Cytosolic acyl coenzyme A thioester hydrolase OS=Homo sapiens GN=ACOT7 PE=1 SV=3	1	2	1	1	380	41,8	8,54	0		0		0.907	0,093	0	3,77	1	44	1
Q03001	Dystonin OS=Homo sapiens GN=DST PE=1 SV=4	11	17	10	1	7570	860,1	5,25	2	Deamidated [N4625; N4626]	0		0.905	0,051	0	30,17	11	149	4
Q15555	Microtubule-associated protein RP/EB family member 2 OS=Homo sapiens GN=MAPRE2 PE=1 SV=1	2	2	2	1	327	37,0	5,57	1	Deamidated [N248]	0		0.904	0,259	0	4,98	2
P35030	Trypsin-3 OS=Homo sapiens GN=PRSS3 PE=1 SV=2	1	5	1	1	304	32,5	7,49	0		0		0.903	0,259	0	11,99	1	105	1
O60282	Kinesin heavy chain isoform 5C OS=Homo sapiens GN=KIF5C PE=1 SV=1	2	3	2	1	957	109,4	6,19	0		0		0.902	0,064	0	1,90	2	22	1
A0A087WW96	Synapsin-2 OS=Homo sapiens GN=SYN2 PE=1 SV=1	1	2	1	1	582	63,0	8,41	0		0		0.902	0,075	0	3,80	1	35	1
O43242	26S proteasome non-ATPase regulatory subunit 3 OS=Homo sapiens GN=PSMD3 PE=1 SV=2	2	3	2	1	534	60,9	8,44	0		0		0.901	0,108	0	2,41	2	37	1
P62258	14-3-3 protein epsilon OS=Homo sapiens GN=YWHAE PE=1 SV=1	7	19	7	1	255	29,2	4,74	0		0		0.897	1683	0	27,43	6	326	6
Q13557	Calcium/calmodulin-dependent protein kinase type II subunit delta OS=Homo sapiens GN=CAMK2D PE=1 SV=3	14	55	7	1	499	56,3	7,25	1	Deamidated [N250]	0		0.896	2621	2	90,98	13	822	12
Q08209	Serine/threonine-protein phosphatase 2B catalytic subunit alpha isoform OS=Homo sapiens GN=PPP3CA PE=1 SV=1	4	6	4	1	521	58,7	5,86	0		0		0.894	0,301	0	6,36	4	40	2
O75531	Barrier-to-autointegration factor OS=Homo sapiens GN=BANF1 PE=1 SV=1	1	2	1	1	89	10,1	6,09	0		0		0.892	0,389	0	2,75	1	36	1
P11940	Polyadenylate-binding protein 1 OS=Homo sapiens GN=PABPC1 PE=1 SV=2	7	13	7	1	636	70,6	9,50	0		0		0.892	0,435	0	19,29	7	177	4
P04406	Glyceraldehyde-3-phosphate dehydrogenase OS=Homo sapiens GN=GAPDH PE=1 SV=3	10	48	10	1	335	36,0	8,46	2	Deamidated [N136; N142]	0		0.891	5062	0	99,79	10	738	8
E9PFW3	AP-2 complex subunit mu OS=Homo sapiens GN=AP2M1 PE=1 SV=1	4	7	4	1	460	52,3	9,50	0		0		0.89	0,301	0	8,32	4	85	3
O14745	Na(+)/H(+) exchange regulatory cofactor NHE-RF1 OS=Homo sapiens GN=SLC9A3R1 PE=1 SV=4	1	2	1	1	358	38,8	5,77	0		0		0.89	0,08	0	2,29	1	31	1
Q16658	Fascin OS=Homo sapiens GN=FSCN1 PE=1 SV=3	3	7	3	1	493	54,5	7,24	1	Deamidated [N419]	0		0.89	0,292	0	10,42	3	109	3
Q9NUQ9	Protein FAM49B OS=Homo sapiens GN=FAM49B PE=1 SV=1	1	2	1	1	324	36,7	6,06	0		0		0.889	0,101	0	0,00	1	25	1
Q02878	60S ribosomal protein L6 OS=Homo sapiens GN=RPL6 PE=1 SV=3	4	14	4	1	288	32,7	10,58	0		0		0.887	0,468	0	18,02	4	123	3
P62891	60S ribosomal protein L39 OS=Homo sapiens GN=RPL39 PE=1 SV=2	1	2	1	1	51	6,4	12,56	0		0		0.885	2162	0	2,92	1	20	1
A0A075B716	Isoform of P08708, 40S ribosomal protein S17 OS=Homo sapiens GN=RPS17 PE=1 SV=1	1	1	1	1	191	21,6	8,92	0		0		0.885	0,259	0	3,11	1
P62753	40S ribosomal protein S6 OS=Homo sapiens GN=RPS6 PE=1 SV=1	10	15	10	1	249	28,7	10,84	0		0		0.885	2008	0	28,64	10	114	2
P36578	60S ribosomal protein L4 OS=Homo sapiens GN=RPL4 PE=1 SV=5	8	17	8	1	427	47,7	11,06	0		0		0.884	0,778	0	29,59	6	174	6
Q96F07	Cytoplasmic FMR1-interacting protein 2 OS=Homo sapiens GN=CYFIP2 PE=1 SV=2	1	2	1	1	1278	148,3	7,31	0		0		0.883	0,027	0	3,57	1	67	1
O00264	Membrane-associated progesterone receptor component 1 OS=Homo sapiens GN=PGRMC1 PE=1 SV=3	1	1	1	1	195	21,7	4,70	0		0		0.88	0,212	0	0,00	1
Q04760	Lactoylglutathione lyase OS=Homo sapiens GN=GLO1 PE=1 SV=4	2	4	2	1	184	20,8	5,31	0		0		0.879	0,389	0	8,21	2	81	2
P62306	Small nuclear ribonucleoprotein F OS=Homo sapiens GN=SNRPF PE=1 SV=1	2	5	2	1	86	9,7	4,67	0		0		0.878	1512	0	6,89	1	119	2
P22626	Heterogeneous nuclear ribonucleoproteins A2/B1 OS=Homo sapiens GN=HNRNPA2B1 PE=1 SV=2	9	13	9	1	353	37,4	8,95	0		0		0.877	1462	0	19,34	8	72	5
P68032	Actin, alpha cardiac muscle 1 OS=Homo sapiens GN=ACTC1 PE=1 SV=1	11	55	2	1	377	42,0	5,39	0		0		0.877	4109	0	97,56	11	681	9
Q13555-5	Isoform of Q13555, Isoform 5 of Calcium/calmodulin-dependent protein kinase type II subunit gamma OS=Homo sapiens GN=CAMK2G	13	30	9	1	527	59,0	7,71	0		0		0.874	1955	0			880	13
P08238	Heat shock protein HSP 90-beta OS=Homo sapiens GN=HSP90AB1 PE=1 SV=4	22	44	12	1	724	83,2	5,03	0		1	Phospho [S255]	0.866	1769	10	75,54	22	466	16
Q71U36	Tubulin alpha-1A chain OS=Homo sapiens GN=TUBA1A PE=1 SV=1	22	118	6	1	451	50,1	5,06	3	Deamidated [N101; N293; N300]	0		0.866	33551	21	239,48	22	1704	17
P09104	Gamma-enolase OS=Homo sapiens GN=ENO2 PE=1 SV=3	11	46	9	1	434	47,2	5,03	5	Deamidated [N140; N151; N154; N216; N220]	0		0.865	2808	2	86,01	11	719	11
Q15075	Early endosome antigen 1 OS=Homo sapiens GN=EEA1 PE=1 SV=2	1	1	1	1	1411	162,4	5,68	0		0		0.864	0,019	0	0,00	1
Q9UQM7	Calcium/calmodulin-dependent protein kinase type II subunit alpha OS=Homo sapiens GN=CAMK2A PE=1 SV=2	24	106	20	1	478	54,1	7,08	4	Deamidated [N249; N335; N363; N406]	7	Phospho [T286; S330; S331; S333; T334; T336; T337]	0.864	15065	5	164,86	23	1371	17
Q14240	Eukaryotic initiation factor 4A-II OS=Homo sapiens GN=EIF4A2 PE=1 SV=2	3	7	3	1	407	46,4	5,48	0		0		0.859	0,269	0	11,26	3	65	3
O94832	Unconventional myosin-Id OS=Homo sapiens GN=MYO1D PE=1 SV=2	1	2	1	1	1006	116,1	9,39	0		0		0.858	0,027	0	3,16	1	32	1
P84098	60S ribosomal protein L19 OS=Homo sapiens GN=RPL19 PE=1 SV=1	3	8	3	1	196	23,5	11,47	0		0		0.857	0,848	0	10,70	3	87	2
O75955	Flotillin-1 OS=Homo sapiens GN=FLOT1 PE=1 SV=3	14	38	14	1	427	47,3	7,49	0		0		0.851	2162	0	56,59	14	502	12
P09497	Clathrin light chain B OS=Homo sapiens GN=CLTB PE=1 SV=1	1	1	1	1	229	25,2	4,64	0		0		0.846	0,259	0	2,02	1
Q99962	Endophilin-A1 OS=Homo sapiens GN=SH3GL2 PE=1 SV=1	1	2	1	1	352	39,9	5,45	0		0		0.846	0,101	0	2,99	1	45	1
P62280	40S ribosomal protein S11 OS=Homo sapiens GN=RPS11 PE=1 SV=3	1	2	1	1	158	18,4	10,30	0		0		0.843	0,194	0	2,65	1	29	1
P31323	cAMP-dependent protein kinase type II-beta regulatory subunit OS=Homo sapiens GN=PRKAR2B PE=1 SV=3	1	2	1	1	418	46,3	4,92	0		0		0.838	0,086	0	4,35	1	42	1
P07196	Neurofilament light polypeptide OS=Homo sapiens GN=NEFL PE=1 SV=3	10	20	10	1	543	61,5	4,65	0		0		0.837	0,632	0	33,74	10	198	7
P62906	60S ribosomal protein L10a OS=Homo sapiens GN=RPL10A PE=1 SV=2	1	2	1	1	217	24,8	9,94	0		0		0.836	0,145	0	3,88	1	51	1
P05141	ADP/ATP translocase 2 OS=Homo sapiens GN=SLC25A5 PE=1 SV=7	1	2	1	1	298	32,8	9,69	0		0		0.836	0,101	0	2,75	1	29	1
P06733	Alpha-enolase OS=Homo sapiens GN=ENO1 PE=1 SV=2	10	33	8	1	434	47,1	7,39	2	Deamidated [N140; N151]	0		0.836	1477	1	63,27	10	595	8
A2A274	Aconitate hydratase, mitochondrial OS=Homo sapiens GN=ACO2 PE=1 SV=1	5	10	5	1	805	87,8	7,37	0		0		0.835	0,248	0	12,88	5	99	5
P62714	Serine/threonine-protein phosphatase 2A catalytic subunit beta isoform OS=Homo sapiens GN=PPP2CB PE=1 SV=1	1	3	1	1	309	35,6	5,43	2	Deamidated [N229; N232]	0		0.834	0,233	0	2,50	1	38	1
P12036	Neurofilament heavy polypeptide OS=Homo sapiens GN=NEFH PE=1 SV=4	4	8	3	1	1026	112,4	6,18	0		0		0.828	0,143	0	10,90	4	92	4
O95782	AP-2 complex subunit alpha-1 OS=Homo sapiens GN=AP2A1 PE=1 SV=3	7	12	4	1	977	107,5	7,03	0		0		0.826	0,272	3	19,98	7	131	5
P25788	Proteasome subunit alpha type-3 OS=Homo sapiens GN=PSMA3 PE=1 SV=2	8	29	8	1	255	28,4	5,33	0		1	Phospho [S250]	0.826	3467	0	50,48	7	462	5
P29401	Transketolase OS=Homo sapiens GN=TKT PE=1 SV=3	1	4	1	1	623	67,8	7,66	0		0		0.819	0,116	0	5,97	1	56	1
P00367	Glutamate dehydrogenase 1, mitochondrial OS=Homo sapiens GN=GLUD1 PE=1 SV=2	6	7	6	1	558	61,4	7,80	0		0		0.819	0,438	0	11,46	5	65	2
P08237	ATP-dependent 6-phosphofructokinase, muscle type OS=Homo sapiens GN=PFKM PE=1 SV=2	4	7	2	1	780	85,1	7,99	0		0		0.817	0,198	0	9,72	4	98	3
F5H423	Uncharacterized protein OS=Homo sapiens PE=3 SV=1	2	3	2	1	210	23,3	8,60	0		0		0.81	0,334	0	6,03	2	45	1
Q06124	Tyrosine-protein phosphatase non-receptor type 11 OS=Homo sapiens GN=PTPN11 PE=1 SV=2	1	2	1	1	597	68,4	7,30	0		0		0.809	0,05	0	2,06	1	23	1
P16949	Stathmin OS=Homo sapiens GN=STMN1 PE=1 SV=3	2	10	2	1	149	17,3	5,97	3	Deamidated [N90; N91; N92]	0		0.809	0,931	0	14,00	2	75	2
P11216	Glycogen phosphorylase, brain form OS=Homo sapiens GN=PYGB PE=1 SV=5	6	11	5	1	843	96,6	6,86	0		0		0.809	0,237	1	17,89	6	119	5
P60174	Triosephosphate isomerase OS=Homo sapiens GN=TPI1 PE=1 SV=3	4	18	4	1	286	30,8	5,92	0		0		0.809	1336	0	31,73	4	244	4
P61247	40S ribosomal protein S3a OS=Homo sapiens GN=RPS3A PE=1 SV=2	2	2	2	1	264	29,9	9,73	0		0		0.808	0,202	0	2,90	2
P68371	Tubulin beta-4B chain OS=Homo sapiens GN=TUBB4B PE=1 SV=1	22	101	1	1	445	49,8	4,89	1	Deamidated [N337]	0		0.807	30623	25	210,99	21	1306	20
P10515	Dihydrolipoyllysine-residue acetyltransferase component of pyruvate dehydrogenase complex, mitochondrial OS=Homo sapiens GN=DLAT PE=1 SV=3	5	11	5	1	647	69,0	7,84	0		0		0.802	0,425	0	26,35	5	196	4
P22314	Ubiquitin-like modifier-activating enzyme 1 OS=Homo sapiens GN=UBA1 PE=1 SV=3	5	8	5	1	1058	117,8	5,76	0		0		0.802	0,187	0	11,25	5	89	3
P01040	Cystatin-A OS=Homo sapiens GN=CSTA PE=1 SV=1	2	6	2	1	98	11,0	5,50	0		0		0.801	1154	0	9,99	2	94	2
F8W0W8	Isoform of P36873, Serine/threonine-protein phosphatase OS=Homo sapiens GN=PPP1CC PE=1 SV=1	2	3	2	1	332	38,2	6,83	0		0		0.8	0,245	0	4,55	2	57	1
H7BYZ3	Uncharacterized protein OS=Homo sapiens PE=4 SV=1	1	2	1	1	331	36,9	8,34	0		0		0.797	0,116	0	3,64	1	53	1
P27635	60S ribosomal protein L10 OS=Homo sapiens GN=RPL10 PE=1 SV=4	1	2	1	1	214	24,6	10,08	0		0		0.794	0,136	0	2,37	1	37	1
P37840	Alpha-synuclein OS=Homo sapiens GN=SNCA PE=1 SV=1	2	3	2	1	140	14,5	4,70	0		0		0.794	0,668	0	8,07	2	94	1
P35579	Myosin-9 OS=Homo sapiens GN=MYH9 PE=1 SV=4	10	17	8	1	1960	226,4	5,60	0		0		0.792	0,172	0	17,64	10	131	5
Q6P2Q9	Pre-mRNA-processing-splicing factor 8 OS=Homo sapiens GN=PRPF8 PE=1 SV=2	3	6	3	1	2335	273,4	8,84	0		0		0.792	0,044	0	8,18	3	78	3
P99999	Cytochrome c OS=Homo sapiens GN=CYCS PE=1 SV=2	1	2	1	1	105	11,7	9,57	0		0		0.788	0,292	0	2,08	1	27	1
A0A0A0MTS2	Glucose-6-phosphate isomerase (Fragment) OS=Homo sapiens GN=GPI PE=1 SV=1	3	7	3	1	573	64,8	9,04	0		0		0.787	0,179	0	14,73	3	88	3
M0QYS1	Isoform of P40429, 60S ribosomal protein L13a (Fragment) OS=Homo sapiens GN=RPL13A PE=1 SV=2	1	2	1	1	210	24,2	10,86	0		0		0.787	0,129	0	2,66	1	26	1
P45974	Ubiquitin carboxyl-terminal hydrolase 5 OS=Homo sapiens GN=USP5 PE=1 SV=2	6	8	6	1	858	95,7	5,03	0		0		0.785	0,304	0	10,96	6	45	2
P17174	Aspartate aminotransferase, cytoplasmic OS=Homo sapiens GN=GOT1 PE=1 SV=3	3	6	3	1	413	46,2	7,01	0		0		0.785	0,25	0	12,71	3	129	3
F8W727	Isoform of P62910, 60S ribosomal protein L32 OS=Homo sapiens GN=RPL32 PE=1 SV=1	3	6	3	1	153	18,0	10,59	0		0		0.78	0,701	0	10,02	3	37	2
P15924	Desmoplakin OS=Homo sapiens GN=DSP PE=1 SV=3	4	8	4	1	2871	331,6	6,81	0		0		0.777	0,037	0	7,23	4	59	4
P24821	Tenascin OS=Homo sapiens GN=TNC PE=1 SV=3	1	1	1	1	2201	240,7	4,89	0		0		0.776	0,018	0			30	1
P35080	Profilin-2 OS=Homo sapiens GN=PFN2 PE=1 SV=3	3	6	3	1	140	15,0	6,99	0		0		0.774	1154	0	10,76	3	63	2
P55072	Transitional endoplasmic reticulum ATPase OS=Homo sapiens GN=VCP PE=1 SV=4	4	6	4	1	806	89,3	5,26	0		0		0.771	0,182	0	5,39	3	79	3
P62195	26S protease regulatory subunit 8 OS=Homo sapiens GN=PSMC5 PE=1 SV=1	1	1	1	1	406	45,6	7,55	0		0		0.767	0,066	0	0,00	1
P48426	Phosphatidylinositol 5-phosphate 4-kinase type-2 alpha OS=Homo sapiens GN=PIP4K2A PE=1 SV=2	2	2	2	1	406	46,2	6,99	0		0		0.755	0,179	0	0,00	1	60	1
P12277	Creatine kinase B-type OS=Homo sapiens GN=CKB PE=1 SV=1	10	36	10	1	381	42,6	5,59	2	Deamidated [N111; N114]	0		0.751	2775	0	66,03	10	370	6
P14625	Endoplasmin OS=Homo sapiens GN=HSP90B1 PE=1 SV=1	5	8	4	1	803	92,4	4,84	0		0		0.748	0,22	0	14,20	5	74	3
A0A0U1RRH7	Histone H2A OS=Homo sapiens PE=3 SV=1	3	6	2	1	170	18,5	11,52	0		0		0.746	0,874	1	9,15	3	37	2
Q86YZ3	Hornerin OS=Homo sapiens GN=HRNR PE=1 SV=2	4	8	4	1	2850	282,2	10,04	0		0		0.746	0,09	0	5,77	4	72	2
P16615	Sarcoplasmic/endoplasmic reticulum calcium ATPase 2 OS=Homo sapiens GN=ATP2A2 PE=1 SV=1	4	6	4	1	1042	114,7	5,34	0		0		0.738	0,147	0	5,32	3	49	2
A0A087WUS0	40S ribosomal protein S24 OS=Homo sapiens GN=RPS24 PE=1 SV=1	3	4	3	1	132	15,3	11,02	0		0		0.734	1154	0	0,00	3
P53597	Succinate--CoA ligase [ADP/GDP-forming] subunit alpha, mitochondrial OS=Homo sapiens GN=SUCLG1 PE=1 SV=4	1	2	1	1	346	36,2	8,79	0		0		0.733	0,166	0	3,20	1	40	1
P00558	Phosphoglycerate kinase 1 OS=Homo sapiens GN=PGK1 PE=1 SV=3	7	17	7	1	417	44,6	8,10	0		0		0.733	0,668	0	28,36	7	255	6
P35219	Carbonic anhydrase-related protein OS=Homo sapiens GN=CA8 PE=1 SV=3	1	2	1	1	290	33,0	4,86	0		0		0.731	0,166	0	0,00	1	39	1
P63151	Serine/threonine-protein phosphatase 2A 55 kDa regulatory subunit B alpha isoform OS=Homo sapiens GN=PPP2R2A PE=1 SV=1	1	2	1	1	447	51,7	6,20	1	Deamidated [N317]	0		0.729	0,075	0	0,00	1	29	1
Q08554	Desmocollin-1 OS=Homo sapiens GN=DSC1 PE=1 SV=2	2	2	2	1	894	99,9	5,43	0		0		0.725	0,091	0	2,34	2
P17600	Synapsin-1 OS=Homo sapiens GN=SYN1 PE=1 SV=3	8	10	8	1	705	74,1	9,83	1	Deamidated [N284]	0		0.719	0,604	0	8,37	8	70	2
Q15366	Poly(rC)-binding protein 2 OS=Homo sapiens GN=PCBP2 PE=1 SV=1	2	2	1	1	365	38,6	6,79	0		0		0.719	0,233	1	4,30	2
P08621	U1 small nuclear ribonucleoprotein 70 kDa OS=Homo sapiens GN=SNRNP70 PE=1 SV=2	1	1	1	1	437	51,5	9,94	0		0		0.716	0,096	0	2,04	1
P23528	Cofilin-1 OS=Homo sapiens GN=CFL1 PE=1 SV=3	4	7	4	1	166	18,5	8,09	1	Deamidated [N138]	1	Phospho [S3]	0.714	1276	0	12,48	3	48	2
P60709	Actin, cytoplasmic 1 OS=Homo sapiens GN=ACTB PE=1 SV=1	19	122	10	1	375	41,7	5,48	1	Deamidated [N12]	0		0.709	16783	10	195,34	18	2146	16
P13797	Plastin-3 OS=Homo sapiens GN=PLS3 PE=1 SV=4	1	1	1	1	630	70,8	5,60	0		0		0.707	0,051	0	0,00	1
P62937	Peptidyl-prolyl cis-trans isomerase A OS=Homo sapiens GN=PPIA PE=1 SV=2	3	5	2	1	165	18,0	7,81	0		0		0.707	0,585	1	7,80	3	34	2
P61764	Syntaxin-binding protein 1 OS=Homo sapiens GN=STXBP1 PE=1 SV=1	22	59	22	1	594	67,5	6,96	2	Deamidated [N416; N442]	0		0.703	2675	0	110,44	22	608	15
Q16143	Beta-synuclein OS=Homo sapiens GN=SNCB PE=1 SV=1	2	9	2	1	134	14,3	4,41	1	Deamidated [N76]	0		0.701	2162	0	13,36	2	113	2
Q8TAC9	Secretory carrier-associated membrane protein 5 OS=Homo sapiens GN=SCAMP5 PE=1 SV=1	1	1	1	1	235	26,1	8,54	0		0		0.698	0,468	0	2,67	1
Q5JXB2	Putative ubiquitin-conjugating enzyme E2 N-like OS=Homo sapiens GN=UBE2NL PE=1 SV=1	2	4	2	1	153	17,4	5,92	0		0		0.692	0,468	0	4,32	2	43	2
P40925	Malate dehydrogenase, cytoplasmic OS=Homo sapiens GN=MDH1 PE=1 SV=4	3	7	3	1	334	36,4	7,36	0		0		0.692	0,425	0	11,05	3	108	3
P20336	Ras-related protein Rab-3A OS=Homo sapiens GN=RAB3A PE=1 SV=1	6	12	4	1	220	25,0	5,03	0		0		0.691	1254	2	17,76	6	139	4
P40227	T-complex protein 1 subunit zeta OS=Homo sapiens GN=CCT6A PE=1 SV=3	2	3	2	1	531	58,0	6,68	0		0		0.691	0,125	0	6,14	2	19	1
Q16629	Serine/arginine-rich splicing factor 7 OS=Homo sapiens GN=SRSF7 PE=1 SV=1	2	3	2	1	238	27,4	11,82	0		0		0.687	0,222	0	2,37	2	34	1
P11766	Alcohol dehydrogenase class-3 OS=Homo sapiens GN=ADH5 PE=1 SV=4	1	2	1	1	374	39,7	7,49	0		0		0.683	0,105	0	2,40	1	30	1
P05771	Protein kinase C beta type OS=Homo sapiens GN=PRKCB PE=1 SV=4	3	5	2	1	671	76,8	7,01	0		0		0.68	0,166	0	7,53	2	110	3
P07900	Heat shock protein HSP 90-alpha OS=Homo sapiens GN=HSP90AA1 PE=1 SV=5	14	32	5	1	732	84,6	5,02	0		0		0.679	0,995	0	58,33	14	432	11
Q9Y2J2	Band 4.1-like protein 3 OS=Homo sapiens GN=EPB41L3 PE=1 SV=2	5	8	5	1	1087	120,6	5,19	0		0		0.678	0,168	0	10,43	5	35	3
Q04837	Single-stranded DNA-binding protein, mitochondrial OS=Homo sapiens GN=SSBP1 PE=1 SV=1	1	2	1	1	148	17,2	9,60	0		0		0.674	0,194	0	5,56	1	42	1
P06576	ATP synthase subunit beta, mitochondrial OS=Homo sapiens GN=ATP5B PE=1 SV=3	6	14	6	1	529	56,5	5,40	0		0		0.674	0,585	0	21,85	6	182	6
Q8NCB2	CaM kinase-like vesicle-associated protein OS=Homo sapiens GN=CAMKV PE=2 SV=2	1	2	1	1	501	54,3	5,55	0		0		0.672	0,083	0	4,60	1	78	1
Q02413	Desmoglein-1 OS=Homo sapiens GN=DSG1 PE=1 SV=2	2	3	2	1	1049	113,7	5,03	0		0		0.671	0,094	0	4,57	2	58	1
Q14982	Opioid-binding protein/cell adhesion molecule OS=Homo sapiens GN=OPCML PE=1 SV=1	1	2	1	1	345	38,0	6,87	1	Deamidated [N44]	0		0.671	0,105	0	0,00	1	25	1
P21579	Synaptotagmin-1 OS=Homo sapiens GN=SYT1 PE=1 SV=1	2	3	2	1	422	47,5	8,12	0		0		0.669	0,186	0	6,28	2	40	1
P19367	Hexokinase-1 OS=Homo sapiens GN=HK1 PE=1 SV=3	3	5	3	1	917	102,4	6,80	0		0		0.667	0,109	0	5,65	3	66	2
P10412	Histone H1.4 OS=Homo sapiens GN=HIST1H1E PE=1 SV=2	7	14	7	1	219	21,9	11,03	0		0		0.666	1336	0	21,93	6	149	6
P02768	Serum albumin OS=Homo sapiens GN=ALB PE=1 SV=2	4	30	1	1	609	69,3	6,28	1	Deamidated [N291]	0		0.665	0,409	0	54,26	4	260	3
P18669	Phosphoglycerate mutase 1 OS=Homo sapiens GN=PGAM1 PE=1 SV=2	9	23	9	1	254	28,8	7,18	0		0		0.663	3084	0	32,46	9	280	8
Q05639	Elongation factor 1-alpha 2 OS=Homo sapiens GN=EEF1A2 PE=1 SV=1	7	11	5	1	463	50,4	9,03	0		0		0.662	0,743	0	16,99	7	70	3
Q7Z4S6	Kinesin-like protein KIF21A OS=Homo sapiens GN=KIF21A PE=1 SV=2	4	7	4	1	1674	187,1	6,42	0		0		0.662	0,087	0	10,01	4	93	3
P18124	60S ribosomal protein L7 OS=Homo sapiens GN=RPL7 PE=1 SV=1	1	2	1	1	248	29,2	10,65	0		0		0.661	0,292	0	4,14	1
P61981	14-3-3 protein gamma OS=Homo sapiens GN=YWHAG PE=1 SV=2	6	12	5	1	247	28,3	4,89	0		0		0.655	0,931	1	15,33	5	77	4
Q92598	Heat shock protein 105 kDa OS=Homo sapiens GN=HSPH1 PE=1 SV=1	1	1	1	1	858	96,8	5,39	0		0		0.655	0,038	0	2,16	1
Q9UJZ1	Stomatin-like protein 2, mitochondrial OS=Homo sapiens GN=STOML2 PE=1 SV=1	2	2	2	1	356	38,5	7,39	0		0		0.654	0,222	0	2,55	2
A0A1B0GTW6	Isoform of Q9H4G0, Band 4.1-like protein 1 (Fragment) OS=Homo sapiens GN=EPB41L1 PE=1 SV=1	2	4	2	1	1068	115,0	5,11	0		0		0.65	0,059	0	4,49	2	55	2
P17858	ATP-dependent 6-phosphofructokinase, liver type OS=Homo sapiens GN=PFKL PE=1 SV=6	4	8	1	1	780	85,0	7,50	0		0		0.65	0,248	3	17,98	4	156	3
P49720	Proteasome subunit beta type-3 OS=Homo sapiens GN=PSMB3 PE=1 SV=2	4	12	4	1	205	22,9	6,55	0		0		0.648	2981	0	29,31	4	132	3
P46777	60S ribosomal protein L5 OS=Homo sapiens GN=RPL5 PE=1 SV=3	2	2	2	1	297	34,3	9,72	0		0		0.641	0,222	0	5,93	2
Q14141	Septin-6 OS=Homo sapiens GN=SEPT6 PE=1 SV=4	3	6	2	1	434	49,7	6,67	1	Deamidated [N265]	0		0.639	0,25	0	9,08	3	91	3
O15075	Serine/threonine-protein kinase DCLK1 OS=Homo sapiens GN=DCLK1 PE=1 SV=2	1	1	1	1	740	82,2	8,66	2	Deamidated [N648; N655]	0		0.631	0,049	0	0,00	1
E7EQ64	Isoform of P07477, Trypsin-1 OS=Homo sapiens GN=PRSS1 PE=1 SV=1	2	9	2	1	261	28,1	7,25	2	Deamidated [N91; N98]	0		0.63	0,585	0	11,87	2	49	1
Q9Y277	Voltage-dependent anion-selective channel protein 3 OS=Homo sapiens GN=VDAC3 PE=1 SV=1	2	2	2	1	283	30,6	8,66	0		0		0.628	0,259	0	2,57	1	43	1
H3BR70	Isoform of P14618, Pyruvate kinase OS=Homo sapiens GN=PKM PE=1 SV=1	11	31	1	1	366	40,2	8,03	0		0		0.627	2162	0	58,57	11	418	9
P35908	Keratin, type II cytoskeletal 2 epidermal OS=Homo sapiens GN=KRT2 PE=1 SV=2	38	120	29	1	639	65,4	8,00	2	Deamidated [N255; N256]	0		0.625	9513	3	232,38	38	1616	30
Q15773	Myeloid leukemia factor 2 OS=Homo sapiens GN=MLF2 PE=1 SV=1	2	2	2	1	248	28,1	6,90	0		0		0.623	0,389	0	4,01	2
A0A0B4J2C3	Translationally-controlled tumor protein OS=Homo sapiens GN=TPT1 PE=1 SV=1	1	1	1	1	197	22,6	5,24	0		0		0.622	0,212	0	3,59	1
Q6ZN40	Tropomyosin 1 (Alpha), isoform CRA_f OS=Homo sapiens GN=TPM1 PE=1 SV=1	1	1	1	1	326	37,4	4,72	0		0		0.621	0,068	0	2,74	1
Q6PUV4	Complexin-2 OS=Homo sapiens GN=CPLX2 PE=2 SV=2	1	2	1	1	134	15,4	5,08	0		0		0.621	0,233	0	2,15	1	20	1
P60201	Myelin proteolipid protein OS=Homo sapiens GN=PLP1 PE=1 SV=2	6	27	6	1	277	30,1	8,35	0		0		0.614	2415	0	42,39	5	405	5
Q15365	Poly(rC)-binding protein 1 OS=Homo sapiens GN=PCBP1 PE=1 SV=2	2	3	1	1	356	37,5	7,09	0		0		0.612	0,212	0	5,06	2	22	1
P28070	Proteasome subunit beta type-4 OS=Homo sapiens GN=PSMB4 PE=1 SV=4	8	37	8	1	264	29,2	5,97	2	Deamidated [N91; N92]	0		0.61	4,08	0	68,70	8	487	4
A0A024RA52	Proteasome subunit alpha type OS=Homo sapiens GN=PSMA2 PE=1 SV=1	10	30	10	1	234	25,9	7,43	0		0		0.61	5494	0	56,70	9	381	8
P13929	Beta-enolase OS=Homo sapiens GN=ENO3 PE=1 SV=5	5	32	2	1	434	47,0	7,71	4	Deamidated [N140; N151; N154; N363]	0		0.609	1154	0	56,88	5	519	5
O14818	Proteasome subunit alpha type-7 OS=Homo sapiens GN=PSMA7 PE=1 SV=1	10	27	10	1	248	27,9	8,46	1	Deamidated [N68]	0		0.607	2162	0	54,89	9	362	6
P62316	Small nuclear ribonucleoprotein Sm D2 OS=Homo sapiens GN=SNRPD2 PE=1 SV=1	5	9	5	1	118	13,5	9,91	0		0		0.606	2594	0	10,30	5	39	4
P07195	L-lactate dehydrogenase B chain OS=Homo sapiens GN=LDHB PE=1 SV=2	5	11	5	1	334	36,6	6,05	0		0		0.603	0,778	0	18,89	5	96	3
Q14683	Structural maintenance of chromosomes protein 1A OS=Homo sapiens GN=SMC1A PE=1 SV=2	1	2	1	1	1233	143,1	7,64	0		0		0.602	0,022	0	2,25	1	47	1
P13647	Keratin, type II cytoskeletal 5 OS=Homo sapiens GN=KRT5 PE=1 SV=3	18	31	11	1	590	62,3	7,74	0		0		0.601	1748	4	63,15	18	241	10
P28066	Proteasome subunit alpha type-5 OS=Homo sapiens GN=PSMA5 PE=1 SV=3	9	49	9	1	241	26,4	4,79	0		0		0.6	7,66	0	100,38	8	838	9
P09471	Guanine nucleotide-binding protein G(o) subunit alpha OS=Homo sapiens GN=GNAO1 PE=1 SV=4	3	6	3	1	354	40,0	5,53	0		0		0.6	0,334	0	13,55	3	136	3
P58546	Myotrophin OS=Homo sapiens GN=MTPN PE=1 SV=2	1	2	1	1	118	12,9	5,52	0		0		0.598	0,259	0	2,90	1	40	1
Q92752	Tenascin-R OS=Homo sapiens GN=TNR PE=1 SV=3	11	27	11	1	1358	149,5	4,82	4	Deamidated [N198; N278; N874; N1322]	0		0.596	0,491	0	41,65	11	322	9
P13645	Keratin, type I cytoskeletal 10 OS=Homo sapiens GN=KRT10 PE=1 SV=6	29	125	23	1	584	58,8	5,21	9	Deamidated [N187; N208; N212; N217; N219; N253; N332; N353; N354]	0		0.594	28427	8	224,39	29	1619	25
P20930	Filaggrin OS=Homo sapiens GN=FLG PE=1 SV=3	2	3	2	1	4061	434,9	9,25	0		0		0.593	0,015	0	5,77	2	30	1
Q9BPU6	Dihydropyrimidinase-related protein 5 OS=Homo sapiens GN=DPYSL5 PE=1 SV=1	2	3	2	1	564	61,4	7,20	0		0		0.592	0,125	0	0,00	2	22	1
P62750	60S ribosomal protein L23a OS=Homo sapiens GN=RPL23A PE=1 SV=1	4	8	4	1	156	17,7	10,45	0		0		0.59	1783	0	11,60	4	73	3
P51149	Ras-related protein Rab-7a OS=Homo sapiens GN=RAB7A PE=1 SV=1	1	1	1	1	207	23,5	6,70	0		0		0.588	0,136	0	3,04	1
Q9Y639	Neuroplastin OS=Homo sapiens GN=NPTN PE=1 SV=2	1	1	1	1	398	44,4	7,99	0		0		0.587	0,093	0	2,39	1
P02538	Keratin, type II cytoskeletal 6A OS=Homo sapiens GN=KRT6A PE=1 SV=3	17	31	2	1	564	60,0	8,00	0		0		0.586	1598	0	55,23	16	325	11
O00330	Pyruvate dehydrogenase protein X component, mitochondrial OS=Homo sapiens GN=PDHX PE=1 SV=3	1	2	1	1	501	54,1	8,66	0		0		0.585	0,125	0	2,05	1
P50395	Rab GDP dissociation inhibitor beta OS=Homo sapiens GN=GDI2 PE=1 SV=2	3	5	1	1	445	50,6	6,47	0		0		0.579	0,25	0	10,41	3	31	1
P07910	Heterogeneous nuclear ribonucleoproteins C1/C2 OS=Homo sapiens GN=HNRNPC PE=1 SV=4	1	2	1	1	306	33,7	5,08	0		0		0.578	0,096	0	3,11	1	42	1
P21796	Voltage-dependent anion-selective channel protein 1 OS=Homo sapiens GN=VDAC1 PE=1 SV=2	6	13	6	1	283	30,8	8,54	0		0		0.575	1637	0	21,64	5	165	4
E7EMK3	Isoform of Q14254, Flotillin-2 OS=Homo sapiens GN=FLOT2 PE=1 SV=1	10	17	10	1	483	53,1	5,24	0		0		0.575	0,688	0	33,83	10	207	7
P25705	ATP synthase subunit alpha, mitochondrial OS=Homo sapiens GN=ATP5A1 PE=1 SV=1	7	11	7	1	553	59,7	9,13	0		0		0.574	0,455	0	22,17	7	178	4
F5GYJ8	Isoform of Q96FW1, Ubiquitin thioesterase OTUB1 OS=Homo sapiens GN=OTUB1 PE=1 SV=1	2	4	2	1	286	32,3	4,96	0		0		0.57	0,311	0	5,02	2	52	2
P07437	Tubulin beta chain OS=Homo sapiens GN=TUBB PE=1 SV=2	20	94	1	1	444	49,6	4,89	1	Deamidated [N337]	0		0.569	25102	0	197,58	19	1256	18
P05388	60S acidic ribosomal protein P0 OS=Homo sapiens GN=RPLP0 PE=1 SV=1	1	2	1	1	317	34,3	5,97	0		0		0.569	0,116	0	0,00	1	34	1
P22676	Calretinin OS=Homo sapiens GN=CALB2 PE=2 SV=2	1	2	1	1	271	31,5	5,15	0		0		0.569	0,101	0	0,00	1	30	1
P07305	Histone H1.0 OS=Homo sapiens GN=H1F0 PE=1 SV=3	2	5	2	1	194	20,9	10,84	0		0		0.565	0,311	0	8,11	2	62	2
O76013	Keratin, type I cuticular Ha6 OS=Homo sapiens GN=KRT36 PE=2 SV=1	1	1	1	1	467	52,2	4,94	0		0		0.564	0,062	0	2,05	1
O75390	Citrate synthase, mitochondrial OS=Homo sapiens GN=CS PE=1 SV=2	1	2	1	1	466	51,7	8,32	0		0		0.563	0,083	0	4,57	1	56	1
Q9Y2T3	Guanine deaminase OS=Homo sapiens GN=GDA PE=1 SV=1	1	2	1	1	454	51,0	5,68	0		0		0.563	0,077	0	2,80	1	38	1
P04350	Tubulin beta-4A chain OS=Homo sapiens GN=TUBB4A PE=1 SV=2	21	83	6	1	444	49,6	4,88	1	Deamidated [N337]	0		0.562	16783	0	179,08	20	1156	19
P30153	Serine/threonine-protein phosphatase 2A 65 kDa regulatory subunit A alpha isoform OS=Homo sapiens GN=PPP2R1A PE=1 SV=4	4	6	4	1	589	65,3	5,11	0		0		0.561	0,239	0	8,02	3	74	3
Q7L0J3	Synaptic vesicle glycoprotein 2A OS=Homo sapiens GN=SV2A PE=1 SV=1	4	6	4	1	742	82,6	5,57	0		0		0.559	0,245	0	4,49	4	32	1
F8WF69	Isoform of P09496, Clathrin light chain A OS=Homo sapiens GN=CLTA PE=1 SV=1	1	2	1	1	260	27,8	4,91	0		0		0.559	0,212	0	2,65	1	0	1
H7BY58	Isoform of P22061, Protein-L-isoaspartate O-methyltransferase OS=Homo sapiens GN=PCMT1 PE=1 SV=1	1	2	1	1	286	30,3	6,73	0		0		0.559	0,122	0	2,90	1	24	1
Q04695	Keratin, type I cytoskeletal 17 OS=Homo sapiens GN=KRT17 PE=1 SV=2	6	9	2	1	432	48,1	5,02	0		0		0.555	0,438	0	18,21	6	94	3
P06702	Protein S100-A9 OS=Homo sapiens GN=S100A9 PE=1 SV=1	3	5	3	1	114	13,2	6,13	0		0		0.554	1371	0	9,71	3	72	2
P05387	60S acidic ribosomal protein P2 OS=Homo sapiens GN=RPLP2 PE=1 SV=1	1	2	1	1	115	11,7	4,54	0		0		0.552	0,468	0	4,56	1	49	1
P28072	Proteasome subunit beta type-6 OS=Homo sapiens GN=PSMB6 PE=1 SV=4	1	2	1	1	239	25,3	4,92	0		0		0.55	0,155	0	4,68	1
A0A1C7CYX9	Dihydropyrimidinase-related protein 2 OS=Homo sapiens GN=DPYSL2 PE=1 SV=1	18	105	16	1	677	73,5	6,35	1	Deamidated [N461]	0		0.548	4065	2	185,61	18	1624	15
P31946	14-3-3 protein beta/alpha OS=Homo sapiens GN=YWHAB PE=1 SV=3	4	8	3	1	246	28,1	4,83	0		0		0.545	0,551	0	12,74	3	88	3
P46459	Vesicle-fusing ATPase OS=Homo sapiens GN=NSF PE=1 SV=3	7	12	7	1	744	82,5	6,95	0		0		0.544	0,32	0	19,37	7	99	5
Q9UPV7	PHD finger protein 24 OS=Homo sapiens GN=PHF24 PE=1 SV=2	1	2	1	1	400	45,2	5,67	0		0		0.539	0,093	0	3,03	1	56	1
A0A0B4J231	Isoform of B9A064, Immunoglobulin lambda-like polypeptide 5 OS=Homo sapiens GN=IGLL5 PE=1 SV=1	2	3	2	1	215	23,1	8,84	0		0		0.531	0,389	0	2,97	1	63	2
P46821	Microtubule-associated protein 1B OS=Homo sapiens GN=MAP1B PE=1 SV=2	3	3	3	1	2468	270,5	4,81	0		2	Phospho [S831; S832]	0.529	0,049	0	1,70	2	20	1
E7EPK1	Isoform of Q16181, Septin-7 OS=Homo sapiens GN=SEPT7 PE=1 SV=2	15	29	15	1	437	50,7	8,63	1	Deamidated [N422]	0		0.525	2398	0	47,25	15	274	11
P09936	Ubiquitin carboxyl-terminal hydrolase isozyme L1 OS=Homo sapiens GN=UCHL1 PE=1 SV=2	5	9	5	1	223	24,8	5,48	0		0		0.525	1054	0	13,65	4	33	3
P61266	Syntaxin-1B OS=Homo sapiens GN=STX1B PE=1 SV=1	4	11	4	1	288	33,2	5,38	0		0		0.52	0,688	0	19,07	4	213	4
P62701	40S ribosomal protein S4, X isoform OS=Homo sapiens GN=RPS4X PE=1 SV=2	2	3	2	1	263	29,6	10,15	0		0		0.52	0,222	0	4,60	2	43	1
P21281	V-type proton ATPase subunit B, brain isoform OS=Homo sapiens GN=ATP6V1B2 PE=1 SV=3	3	6	3	1	511	56,5	5,81	0		0		0.514	0,241	0	7,33	3	62	3
P17987	T-complex protein 1 subunit alpha OS=Homo sapiens GN=TCP1 PE=1 SV=1	1	2	1	1	556	60,3	6,11	0		0		0.512	0,059	0	2,64	1	40	1
P08779	Keratin, type I cytoskeletal 16 OS=Homo sapiens GN=KRT16 PE=1 SV=4	21	48	11	1	473	51,2	5,05	0		0		0.51	3453	7	93,91	21	575	14
Q14194	Dihydropyrimidinase-related protein 1 OS=Homo sapiens GN=CRMP1 PE=1 SV=1	8	17	6	1	572	62,1	7,03	0		0		0.509	0,983	0	30,32	8	268	4
Q12860	Contactin-1 OS=Homo sapiens GN=CNTN1 PE=1 SV=1	2	4	2	1	1018	113,2	5,90	0		0		0.503	0,07	0	7,37	2	48	2
P40926	Malate dehydrogenase, mitochondrial OS=Homo sapiens GN=MDH2 PE=1 SV=3	3	7	3	1	338	35,5	8,68	0		0		0.502	0,318	0	7,01	3	103	3
Q9NZT1	Calmodulin-like protein 5 OS=Homo sapiens GN=CALML5 PE=1 SV=2	3	14	3	1	146	15,9	4,44	0		0		0.501	2162	0	15,14	2	213	3
P23396	40S ribosomal protein S3 OS=Homo sapiens GN=RPS3 PE=1 SV=2	3	5	3	1	243	26,7	9,66	0		0		0.501	0,389	0	9,47	3	51	2
P02533	Keratin, type I cytoskeletal 14 OS=Homo sapiens GN=KRT14 PE=1 SV=4	18	36	5	1	472	51,5	5,16	0		0		0.493	2,57	3	73,77	18	400	11
Q9BY11	Protein kinase C and casein kinase substrate in neurons protein 1 OS=Homo sapiens GN=PACSIN1 PE=1 SV=1	3	5	3	1	444	50,9	5,24	0		0		0.489	0,225	0	4,92	2	47	3
P11142	Heat shock cognate 71 kDa protein OS=Homo sapiens GN=HSPA8 PE=1 SV=1	17	41	11	1	646	70,9	5,52	0		0		0.487	1918	6	70,95	17	369	9
Q16720	Plasma membrane calcium-transporting ATPase 3 OS=Homo sapiens GN=ATP2B3 PE=1 SV=3	5	8	1	1	1220	134,1	5,62	0		0		0.483	0,168	0	10,24	5	69	3
P04264	Keratin, type II cytoskeletal 1 OS=Homo sapiens GN=KRT1 PE=1 SV=6	54	205	47	1	644	66,0	8,12	2	Deamidated [N421; N435]	0		0.481	42,94	7	424,62	53	2506	45
P31944	Caspase-14 OS=Homo sapiens GN=CASP14 PE=1 SV=2	1	1	1	1	242	27,7	5,58	0		0		0.48	0,122	0	0,00	1
P81605	Dermcidin OS=Homo sapiens GN=DCD PE=1 SV=2	4	10	4	1	110	11,3	6,54	0		0		0.479	1783	0	22,22	4	98	2
P04075	Fructose-bisphosphate aldolase A OS=Homo sapiens GN=ALDOA PE=1 SV=2	12	34	11	1	364	39,4	8,09	2	Deamidated [N120; N181]	0		0.478	2981	1	72,24	12	559	8
P63104	14-3-3 protein zeta/delta OS=Homo sapiens GN=YWHAZ PE=1 SV=1	7	28	7	1	245	27,7	4,79	0		0		0.474	1848	0	53,79	6	582	7
P04259	Keratin, type II cytoskeletal 6B OS=Homo sapiens GN=KRT6B PE=1 SV=5	18	37	2	1	564	60,0	8,00	0		0		0.473	1748	6	69,96	17	366	13
A0A0A0MT26	Isoform of P13637, Sodium/potassium-transporting ATPase subunit alpha-3 OS=Homo sapiens GN=ATP1A3 PE=1 SV=1	28	75	17	1	1226	133,2	6,10	2	Deamidated [N628; N639]	0		0.472	3256	13	146,21	28	981	17
P30101	Protein disulfide-isomerase A3 OS=Homo sapiens GN=PDIA3 PE=1 SV=4	1	2	1	1	505	56,7	6,35	0		0		0.472	0,061	0	2,95	1	42	1
P32119	Peroxiredoxin-2 OS=Homo sapiens GN=PRDX2 PE=1 SV=5	2	4	2	1	198	21,9	5,97	0		0		0.467	0,359	0	10,86	2	149	2
P14136	Glial fibrillary acidic protein OS=Homo sapiens GN=GFAP PE=1 SV=1	7	9	6	1	432	49,9	5,52	0		0		0.466	0,482	0	15,61	7	76	2
P13646	Keratin, type I cytoskeletal 13 OS=Homo sapiens GN=KRT13 PE=1 SV=4	6	18	1	1	458	49,6	4,96	1	Deamidated [N209]	0		0.461	0,585	0	29,75	6	110	5
P69905	Hemoglobin subunit alpha OS=Homo sapiens GN=HBA1 PE=1 SV=2	5	28	5	1	142	15,2	8,68	0		0		0.46	4995	0	40,50	5	283	2
P68366	Tubulin alpha-4A chain OS=Homo sapiens GN=TUBA4A PE=1 SV=1	18	103	3	1	448	49,9	5,06	3	Deamidated [N101; N293; N300]	0		0.457	19309	0	199,41	18	1337	13
P27797	Calreticulin OS=Homo sapiens GN=CALR PE=1 SV=1	1	4	1	1	417	48,1	4,44	0		0		0.454	0,086	0	4,95	1	57	1
P35527	Keratin, type I cytoskeletal 9 OS=Homo sapiens GN=KRT9 PE=1 SV=3	29	121	28	1	623	62,0	5,24	6	Deamidated [N178; N179; N183; N258; N303; N308]	0		0.452	13678	1	230,13	28	2177	22
D6RER5	Isoform of Q9NVA2, Septin-11 OS=Homo sapiens GN=SEPT11 PE=1 SV=1	6	13	4	1	432	49,8	6,68	0		0		0.452	0,54	2	11,75	4	136	6
P27348	14-3-3 protein theta OS=Homo sapiens GN=YWHAQ PE=1 SV=1	5	13	5	1	245	27,7	4,78	0		0		0.451	0,931	0	25,29	5	267	4
Q04917	14-3-3 protein eta OS=Homo sapiens GN=YWHAH PE=1 SV=4	4	8	4	1	246	28,2	4,84	1	Deamidated [N39]	0		0.45	0,995	0	9,54	3	89	3
Q14103	Heterogeneous nuclear ribonucleoprotein D0 OS=Homo sapiens GN=HNRNPD PE=1 SV=1	1	2	1	1	355	38,4	7,81	0		0		0.443	0,11	0	2,58	1	0	1
P20618	Proteasome subunit beta type-1 OS=Homo sapiens GN=PSMB1 PE=1 SV=2	5	26	5	1	241	26,5	8,13	0		0		0.441	2384	0	54,16	5	381	5
P34932	Heat shock 70 kDa protein 4 OS=Homo sapiens GN=HSPA4 PE=1 SV=4	2	4	2	1	840	94,3	5,19	0		0		0.434	0,077	0	4,36	2	87	2
V9GZ17	Isoform of Q9NY65, Tubulin alpha-8 chain (Fragment) OS=Homo sapiens GN=TUBA8 PE=1 SV=1	7	27	2	1	275	31,1	8,29	1	Deamidated [N7]	0		0.431	2875	0	56,34	6	464	4
P43004	Excitatory amino acid transporter 2 OS=Homo sapiens GN=SLC1A2 PE=1 SV=2	3	7	3	1	574	62,1	6,54	0		0		0.429	0,269	0	12,07	2	127	3
P61978	Heterogeneous nuclear ribonucleoprotein K OS=Homo sapiens GN=HNRNPK PE=1 SV=1	3	5	3	1	463	50,9	5,54	0		0		0.425	0,241	0	9,81	3	82	1
P47914	60S ribosomal protein L29 OS=Homo sapiens GN=RPL29 PE=1 SV=2	1	1	1	1	159	17,7	11,66	0		0		0.424	0,212	0	2,04	1
G3V5Z7	Isoform of P60900, Proteasome subunit alpha type OS=Homo sapiens GN=PSMA6 PE=1 SV=1	17	42	17	1	252	28,1	6,76	0		0		0.422	14399	0	79,97	15	553	11
Q99436	Proteasome subunit beta type-7 OS=Homo sapiens GN=PSMB7 PE=1 SV=1	3	5	3	1	277	29,9	7,68	0		0		0.417	0,585	0	10,20	3	98	2
Q96JE9	Microtubule-associated protein 6 OS=Homo sapiens GN=MAP6 PE=1 SV=2	1	1	1	1	813	86,5	9,16	0		0		0.412	0,034	0	0,00	1
Q13825	Methylglutaconyl-CoA hydratase, mitochondrial OS=Homo sapiens GN=AUH PE=1 SV=1	1	1	1	1	339	35,6	9,48	0		0		0.406	0,096	0			19	1
P00918	Carbonic anhydrase 2 OS=Homo sapiens GN=CA2 PE=1 SV=2	1	1	1	1	260	29,2	7,40	0		0		0.403	0,145	0	2,50	1
P45880	Voltage-dependent anion-selective channel protein 2 OS=Homo sapiens GN=VDAC2 PE=1 SV=2	1	2	1	1	294	31,5	7,56	0		0		0.403	0,136	0	2,70	1	36	1
P54652	Heat shock-related 70 kDa protein 2 OS=Homo sapiens GN=HSPA2 PE=1 SV=1	7	15	1	1	639	70,0	5,74	0		0		0.403	0,442	0	24,84	7	141	4
Q9H3Z4	DnaJ homolog subfamily C member 5 OS=Homo sapiens GN=DNAJC5 PE=1 SV=1	1	4	1	1	198	22,1	5,07	0		4	Phospho [S10; T11; S12; Y17]	0.399	0,233	0	3,08	1	32	1
P61313	60S ribosomal protein L15 OS=Homo sapiens GN=RPL15 PE=1 SV=2	2	4	2	1	204	24,1	11,62	0		0		0.396	0,311	0	7,50	2	95	2
Q96FJ2	Dynein light chain 2, cytoplasmic OS=Homo sapiens GN=DYNLL2 PE=1 SV=1	2	4	2	1	89	10,3	7,37	0		0		0.395	1154	0	2,72	2	35	2
O14594	Neurocan core protein OS=Homo sapiens GN=NCAN PE=1 SV=3	6	10	6	1	1321	143,0	5,38	1	Deamidated [N244]	0		0.38	0,327	0	19,01	6	167	3
P55087	Aquaporin-4 OS=Homo sapiens GN=AQP4 PE=1 SV=2	2	5	2	1	323	34,8	7,66	0		0		0.379	0,425	0	8,27	2	65	2
P68871	Hemoglobin subunit beta OS=Homo sapiens GN=HBB PE=1 SV=2	9	29	9	1	147	16,0	7,28	0		0		0.378	7111	0	54,77	9	472	7
O75822	Eukaryotic translation initiation factor 3 subunit J OS=Homo sapiens GN=EIF3J PE=1 SV=2	1	2	1	1	258	29,0	4,83	0		0		0.375	0,145	0	2,47	1	50	1
A0A0D9SGF6	Isoform of Q13813, Spectrin alpha chain, non-erythrocytic 1 OS=Homo sapiens GN=SPTAN1 PE=1 SV=1	28	49	28	1	2498	287,4	5,36	0		0		0.371	0,37	0	85,73	28	650	18
Q96HN2	Adenosylhomocysteinase 3 OS=Homo sapiens GN=AHCYL2 PE=1 SV=1	2	4	2	1	611	66,7	7,36	0		0		0.367	0,122	0	5,20	2	78	2
P49721	Proteasome subunit beta type-2 OS=Homo sapiens GN=PSMB2 PE=1 SV=1	4	6	4	1	201	22,8	7,02	0		0		0.358	0,931	0	7,45	3	66	3
P36543	V-type proton ATPase subunit E 1 OS=Homo sapiens GN=ATP6V1E1 PE=1 SV=1	2	4	2	1	226	26,1	8,00	0		0		0.358	0,311	0	7,23	2	46	2
P46776	60S ribosomal protein L27a OS=Homo sapiens GN=RPL27A PE=1 SV=2	1	2	1	1	148	16,6	11,00	0		0		0.355	0,194	0	3,31	1	34	1
P36871	Phosphoglucomutase-1 OS=Homo sapiens GN=PGM1 PE=1 SV=3	1	2	1	1	562	61,4	6,76	0		0		0.353	0,055	0	2,40	1	26	1
A0A087WZQ7	Isoform of Q9H115, Beta-soluble NSF attachment protein OS=Homo sapiens GN=NAPB PE=1 SV=1	2	3	2	1	302	33,9	5,47	0		0		0.35	0,212	0	4,86	2	63	1
P21283	V-type proton ATPase subunit C 1 OS=Homo sapiens GN=ATP6V1C1 PE=1 SV=4	1	2	1	1	382	43,9	7,46	0		0		0.347	0,077	0	3,07	1	41	1
P15104	Glutamine synthetase OS=Homo sapiens GN=GLUL PE=1 SV=4	7	22	7	1	373	42,0	6,89	0		0		0.345	1873	0	35,91	5	263	6
P04271	Protein S100-B OS=Homo sapiens GN=S100B PE=1 SV=2	2	3	2	1	92	10,7	4,59	0		0		0.344	1512	0	5,64	2	36	1
P62942	Peptidyl-prolyl cis-trans isomerase FKBP1A OS=Homo sapiens GN=FKBP1A PE=1 SV=2	2	6	2	1	108	11,9	8,16	0		0		0.341	1371	0	3,99	1	208	2
P78371	T-complex protein 1 subunit beta OS=Homo sapiens GN=CCT2 PE=1 SV=4	1	1	1	1	535	57,5	6,46	0		0		0.332	0,058	0	0,00	1
A0A087WUZ3	Spectrin beta chain OS=Homo sapiens GN=SPTBN1 PE=1 SV=1	22	37	22	1	2366	274,7	5,57	0		0		0.326	0,321	0	60,82	22	409	15
Q93050	V-type proton ATPase 116 kDa subunit a isoform 1 OS=Homo sapiens GN=ATP6V0A1 PE=1 SV=3	5	13	5	1	837	96,4	6,43	1	Deamidated [N204]	0		0.314	0,35	0	14,46	5	132	5
O95670	V-type proton ATPase subunit G 2 OS=Homo sapiens GN=ATP6V1G2 PE=2 SV=1	2	3	2	1	118	13,6	10,26	0		0		0.313	0,931	0	1,86	1	57	2
P50993	Sodium/potassium-transporting ATPase subunit alpha-2 OS=Homo sapiens GN=ATP1A2 PE=1 SV=1	17	41	8	1	1020	112,2	5,66	2	Deamidated [N393; N635]	0		0.305	1081	1	82,45	17	646	9
F5GYQ1	Isoform of P61421, V-type proton ATPase subunit d 1 OS=Homo sapiens GN=ATP6V0D1 PE=1 SV=1	1	2	1	1	392	44,6	5,14	0		0		0.304	0,101	0	2,73	1	42	1
H7BYR8	Isoform of P02686, Myelin basic protein OS=Homo sapiens GN=MBP PE=1 SV=1	6	47	1	1	236	25,7	11,27	0		0		0.299	1994	0	61,43	4	538	6
P52209	6-phosphogluconate dehydrogenase, decarboxylating OS=Homo sapiens GN=PGD PE=1 SV=3	1	2	1	1	483	53,1	7,23	0		0		0.286	0,07	0	2,38	1	0	1
Q08380	Galectin-3-binding protein OS=Homo sapiens GN=LGALS3BP PE=1 SV=1	1	1	1	1	585	65,3	5,27	1	Deamidated [N69]	0		0.284	0,066	0	2,14	1
P02686	Myelin basic protein OS=Homo sapiens GN=MBP PE=1 SV=3	6	50	1	1	304	33,1	9,79	0		0		0.284	1424	6	66,85	5	575	6
P80723	Brain acid soluble protein 1 OS=Homo sapiens GN=BASP1 PE=1 SV=2	1	3	1	1	227	22,7	4,63	1	Deamidated [N15]	0		0.271	0,334	0	4,79	1	37	1
P46976	Glycogenin-1 OS=Homo sapiens GN=GYG1 PE=1 SV=4	1	1	1	1	350	39,4	5,53	0		0		0.269	0,145	0			87	1
Q15907	Ras-related protein Rab-11B OS=Homo sapiens GN=RAB11B PE=1 SV=4	1	1	1	1	218	24,5	5,94	0		0		0.268	0,129	0	3,11	1
P05026	Sodium/potassium-transporting ATPase subunit beta-1 OS=Homo sapiens GN=ATP1B1 PE=1 SV=1	3	10	3	1	303	35,0	8,53	0		0		0.267	0,778	0	19,32	3	128	3
P62873	Guanine nucleotide-binding protein G(I)/G(S)/G(T) subunit beta-1 OS=Homo sapiens GN=GNB1 PE=1 SV=3	7	22	3	1	340	37,4	6,00	0		0		0.267	1683	0	34,80	6	302	6
H3BNQ7	Isoform of P80404, 4-aminobutyrate aminotransferase, mitochondrial OS=Homo sapiens GN=ABAT PE=1 SV=1	1	2	1	1	515	57,9	7,87	0		0		0.266	0,068	0	2,67	1	38	1
P09543	2',3'-cyclic-nucleotide 3'-phosphodiesterase OS=Homo sapiens GN=CNP PE=1 SV=2	14	24	14	1	421	47,5	9,07	0		0		0.265	1,61	0	49,41	14	197	7
P30041	Peroxiredoxin-6 OS=Homo sapiens GN=PRDX6 PE=1 SV=3	1	2	1	1	224	25,0	6,38	0		0		0.263	0,136	0	3,32	1	42	1
E7EX88	Aggrecan core protein OS=Homo sapiens GN=ACAN PE=1 SV=2	6	14	6	1	2530	261,2	4,13	0		0		0.257	0,233	0	24,37	6	164	4
Q96GW7	Brevican core protein OS=Homo sapiens GN=BCAN PE=1 SV=2	1	4	1	1	911	99,1	4,64	0		0		0.255	0,045	0	2,02	1	39	1
Q9Y2A7	Nck-associated protein 1 OS=Homo sapiens GN=NCKAP1 PE=1 SV=1	1	1	1	1	1128	128,7	6,62	0		0		0.213	0,031	0	1,94	1
Q5D862	Filaggrin-2 OS=Homo sapiens GN=FLG2 PE=1 SV=1	1	1	1	1	2391	247,9	8,31	0		0		0.209	0,024	0	2,52	1
Q9HCC0	Methylcrotonoyl-CoA carboxylase beta chain, mitochondrial OS=Homo sapiens GN=MCCC2 PE=1 SV=1	4	7	4	1	563	61,3	7,68	0		0		0.207	0,245	0	9,96	4	91	3
Q92747	Actin-related protein 2/3 complex subunit 1A OS=Homo sapiens GN=ARPC1A PE=1 SV=2	1	2	1	1	370	41,5	8,18	0		0		0.204	0,089	0	3,59	1	60	1
A0A0G2JHM8	Myelin-oligodendrocyte glycoprotein OS=Homo sapiens GN=MOG PE=1 SV=1	1	1	1	1	295	33,5	9,14	0		0		0.2	0,105	0	3,36	1
Q9GZV7	Hyaluronan and proteoglycan link protein 2 OS=Homo sapiens GN=HAPLN2 PE=2 SV=1	8	16	8	1	340	37,8	8,85	1	Deamidated [N87]	0		0.187	1291	0	33,95	8	257	4
Q13404	Ubiquitin-conjugating enzyme E2 variant 1 OS=Homo sapiens GN=UBE2V1 PE=1 SV=2	1	1	1	1	147	16,5	7,93	0		0		0.178	0,179	0			37	1
P10915	Hyaluronan and proteoglycan link protein 1 OS=Homo sapiens GN=HAPLN1 PE=2 SV=2	11	27	11	1	354	40,1	7,42	1	Deamidated [N56]	0		0.155	2481	0	46,87	11	388	7
H3BLU2	Limbic system-associated membrane protein (Fragment) OS=Homo sapiens GN=LSAMP PE=1 SV=1	1	2	1	1	345	38,0	6,86	0		0		0.15	0,089	0	2,50	1	38	1
P00441	Superoxide dismutase [Cu-Zn] OS=Homo sapiens GN=SOD1 PE=1 SV=2	1	5	1	1	154	15,9	6,13	0		0		0.146	0,194	0	6,22	1	54	1
P41222	Prostaglandin-H2 D-isomerase OS=Homo sapiens GN=PTGDS PE=1 SV=1	1	2	1	1	190	21,0	7,80	0		0		0.141	0,194	0	3,99	1	53	1
A0A075B6H6	Isoform of P01834, Ig kappa chain C region (Fragment) OS=Homo sapiens GN=IGKC PE=1 SV=1	1	1	1	1	107	11,7	5,87	0		0		0.125	0,468	0			31	1
P40306	Proteasome subunit beta type-10 OS=Homo sapiens GN=PSMB10 PE=1 SV=1	1	2	1	1	273	28,9	7,81	0		0		0.098	0,136	0	1,98	1	25	1
P00738	Haptoglobin OS=Homo sapiens GN=HP PE=1 SV=1	3	10	3	1	406	45,2	6,58	1	Deamidated [N335]	0		0.079	0,585	0	13,02	3	104	2
P13611	Versican core protein OS=Homo sapiens GN=VCAN PE=1 SV=3	14	60	14	1	3396	372,6	4,51	3	Deamidated [N88; N90; N289]	0		0.075	0,329	0	107,57	14	718	12
A0A1B0GUU9	Isoform of P01871, Ig mu chain C region (Fragment) OS=Homo sapiens GN=IGHM PE=1 SV=1	1	1	1	1	474	51,9	6,15	0		0		0.06	0,083	0	0,00	1
P59768	Guanine nucleotide-binding protein G(I)/G(S)/G(O) subunit gamma-2 OS=Homo sapiens GN=GNG2 PE=1 SV=2	1	2	1	1	71	7,8	7,99	2	Deamidated [N4; N5]	0			0,468	0			43	1
P31930	Cytochrome b-c1 complex subunit 1, mitochondrial OS=Homo sapiens GN=UQCRC1 PE=1 SV=3	1	1	1	1	480	52,6	6,37	0		0			0,08	0	0,00	1
P46781	40S ribosomal protein S9 OS=Homo sapiens GN=RPS9 PE=1 SV=3	1	2	1	1	194	22,6	10,65	0		0			0,122	0	0,00	1	41	1
A0A0C4DG17	Isoform of P08865, 40S ribosomal protein SA OS=Homo sapiens GN=RPSA PE=1 SV=1	1	2	1	1	300	33,3	4,87	0		0			0,145	0	2,15	1	37	1
Q96E17	Ras-related protein Rab-3C OS=Homo sapiens GN=RAB3C PE=2 SV=1	3	6	1	1	227	25,9	5,24	0		0			0,501	0	9,58	2	77	2
P20020	Plasma membrane calcium-transporting ATPase 1 OS=Homo sapiens GN=ATP2B1 PE=1 SV=3	5	8	1	1	1258	138,7	6,04	0		0			0,157	0	7,32	5	33	3
J3KQ66	Isoform of P78509, Reelin OS=Homo sapiens GN=RELN PE=1 SV=1	1	2	1	1	3460	388,2	5,88	0		0			0,013	0	2,25	1	31	1
P10636-2	Isoform of P10636, Isoform Fetal-tau of Microtubule-associated protein tau OS=Homo sapiens GN=MAPT	10	26	2	1	352	36,7	9,38	1	Deamidated [N109]	0			2,02	0			675	10
P61163	Alpha-centractin OS=Homo sapiens GN=ACTR1A PE=1 SV=1	1	2	1	1	376	42,6	6,64	0		0			0,093	0	1,69	1	23	1
P28331	NADH-ubiquinone oxidoreductase 75 kDa subunit, mitochondrial OS=Homo sapiens GN=NDUFS1 PE=1 SV=3	1	2	1	1	727	79,4	6,23	0		0			0,047	0	2,50	1	62	1
P10809	60 kDa heat shock protein, mitochondrial OS=Homo sapiens GN=HSPD1 PE=1 SV=2	1	2	1	1	573	61,0	5,87	0		0			0,059	0	4,55	1	90	1
P10636-8	Isoform of P10636, Isoform Tau-F of Microtubule-associated protein tau OS=Homo sapiens GN=MAPT	11	26	3	1	441	45,8	8,25	1	Deamidated [N167]	0			1807	0			536	11

## Sheet: AD vs. non AD
Accession	Description	Abundance Ratio: (AD) / (Non-AD)
P10636-6	Isoform of P10636, Isoform Tau-D of Microtubule-associated protein tau OS=Homo sapiens GN=MAPT	60.425
P10636-4	Isoform of P10636, Isoform Tau-B of Microtubule-associated protein tau OS=Homo sapiens GN=MAPT	43.146
A0A0G2JMX7	Microtubule-associated protein OS=Homo sapiens GN=MAPT PE=1 SV=1	37.151
P62979	Ubiquitin-40S ribosomal protein S27a OS=Homo sapiens GN=RPS27A PE=1 SV=2	8.079
Q13867	Bleomycin hydrolase OS=Homo sapiens GN=BLMH PE=1 SV=1	7.447
Q7Z7K6	Centromere protein V OS=Homo sapiens GN=CENPV PE=1 SV=1	5.332
P63244	Receptor of activated protein C kinase 1 OS=Homo sapiens GN=RACK1 PE=1 SV=3	4.905
P08670	Vimentin OS=Homo sapiens GN=VIM PE=1 SV=4	4.749
Q99747	Gamma-soluble NSF attachment protein OS=Homo sapiens GN=NAPG PE=1 SV=1	4.461
A0A087WV75	Isoform of P13591, Neural cell adhesion molecule 1 OS=Homo sapiens GN=NCAM1 PE=1 SV=1	4.26
P11182	Lipoamide acyltransferase component of branched-chain alpha-keto acid dehydrogenase complex, mitochondrial OS=Homo sapiens GN=DBT PE=1 SV=3	3.851
B7Z6Z4	Isoform of P60660, Myosin light polypeptide 6 OS=Homo sapiens GN=MYL6 PE=1 SV=1	3.766
Q9UBB6	Neurochondrin OS=Homo sapiens GN=NCDN PE=1 SV=1	3.646
A0A087X165	Isoform of Q9C0H9, SRC kinase-signaling inhibitor 1 OS=Homo sapiens GN=SRCIN1 PE=1 SV=1	3.564
P05067	Amyloid beta A4 protein OS=Homo sapiens GN=APP PE=1 SV=3	2.998
P61927	60S ribosomal protein L37 OS=Homo sapiens GN=RPL37 PE=1 SV=2	2.831
Q01813	ATP-dependent 6-phosphofructokinase, platelet type OS=Homo sapiens GN=PFKP PE=1 SV=2	2.762
Q13509	Tubulin beta-3 chain OS=Homo sapiens GN=TUBB3 PE=1 SV=2	2.732
P11021	78 kDa glucose-regulated protein OS=Homo sapiens GN=HSPA5 PE=1 SV=2	2.656
P0DME0	Protein SETSIP OS=Homo sapiens GN=SETSIP PE=1 SV=1	2.477
G8JLB6	Heterogeneous nuclear ribonucleoprotein H OS=Homo sapiens GN=HNRNPH1 PE=1 SV=1	2.471
P02144	Myoglobin OS=Homo sapiens GN=MB PE=1 SV=2	2.414
P30044	Peroxiredoxin-5, mitochondrial OS=Homo sapiens GN=PRDX5 PE=1 SV=4	2.327
P52306	Rap1 GTPase-GDP dissociation stimulator 1 OS=Homo sapiens GN=RAP1GDS1 PE=1 SV=3	2.291
P19338	Nucleolin OS=Homo sapiens GN=NCL PE=1 SV=3	1.952
P62888	60S ribosomal protein L30 OS=Homo sapiens GN=RPL30 PE=1 SV=2	1.935
P0C0S5	Histone H2A.Z OS=Homo sapiens GN=H2AFZ PE=1 SV=2	1.784
Q00839	Heterogeneous nuclear ribonucleoprotein U OS=Homo sapiens GN=HNRNPU PE=1 SV=6	1.71
Q9UQ80	Proliferation-associated protein 2G4 OS=Homo sapiens GN=PA2G4 PE=1 SV=3	1.702
P50990	T-complex protein 1 subunit theta OS=Homo sapiens GN=CCT8 PE=1 SV=4	1.702
P61513	60S ribosomal protein L37a OS=Homo sapiens GN=RPL37A PE=1 SV=2	1.693
P62266	40S ribosomal protein S23 OS=Homo sapiens GN=RPS23 PE=1 SV=3	1.689
P02792	Ferritin light chain OS=Homo sapiens GN=FTL PE=1 SV=2	1.674
Q13243	Serine/arginine-rich splicing factor 5 OS=Homo sapiens GN=SRSF5 PE=1 SV=1	1.643
Q07954	Prolow-density lipoprotein receptor-related protein 1 OS=Homo sapiens GN=LRP1 PE=1 SV=2	1.633
P07737	Profilin-1 OS=Homo sapiens GN=PFN1 PE=1 SV=2	1.567
P62318	Small nuclear ribonucleoprotein Sm D3 OS=Homo sapiens GN=SNRPD3 PE=1 SV=1	1.522
P15531	Nucleoside diphosphate kinase A OS=Homo sapiens GN=NME1 PE=1 SV=1	1.504
Q9NQ66	1-phosphatidylinositol 4,5-bisphosphate phosphodiesterase beta-1 OS=Homo sapiens GN=PLCB1 PE=1 SV=1	1.499
P39019	40S ribosomal protein S19 OS=Homo sapiens GN=RPS19 PE=1 SV=2	1.495
P04899	Guanine nucleotide-binding protein G(i) subunit alpha-2 OS=Homo sapiens GN=GNAI2 PE=1 SV=3	1.493
A0A0J9YXJ0	Isoform of O95319, CUGBP Elav-like family member 2 OS=Homo sapiens GN=CELF2 PE=1 SV=1	1.488
H0YKD8	Isoform of P46779, 60S ribosomal protein L28 OS=Homo sapiens GN=RPL28 PE=1 SV=1	1.469
P06454	Prothymosin alpha OS=Homo sapiens GN=PTMA PE=1 SV=2	1.456
P31146	Coronin-1A OS=Homo sapiens GN=CORO1A PE=1 SV=4	1.451
O00499	Myc box-dependent-interacting protein 1 OS=Homo sapiens GN=BIN1 PE=1 SV=1	1.439
A0A075B767	Peptidyl-prolyl cis-trans isomerase OS=Homo sapiens GN=LOC105371242 PE=3 SV=1	1.439
P21291	Cysteine and glycine-rich protein 1 OS=Homo sapiens GN=CSRP1 PE=1 SV=3	1.437
Q01484	Ankyrin-2 OS=Homo sapiens GN=ANK2 PE=1 SV=4	1.429
O60636	Tetraspanin-2 OS=Homo sapiens GN=TSPAN2 PE=1 SV=2	1.427
P78386	Keratin, type II cuticular Hb5 OS=Homo sapiens GN=KRT85 PE=1 SV=1	1.404
P14678	Small nuclear ribonucleoprotein-associated proteins B and B' OS=Homo sapiens GN=SNRPB PE=1 SV=2	1.403
P39023	60S ribosomal protein L3 OS=Homo sapiens GN=RPL3 PE=1 SV=2	1.389
U3KQK0	Isoform of Q99877, Histone H2B OS=Homo sapiens GN=HIST1H2BN PE=1 SV=1	1.376
P18621-3	Isoform of P18621, Isoform 3 of 60S ribosomal protein L17 OS=Homo sapiens GN=RPL17	1.375
Q9UQ35	Serine/arginine repetitive matrix protein 2 OS=Homo sapiens GN=SRRM2 PE=1 SV=2	1.366
Q9ULV4	Coronin-1C OS=Homo sapiens GN=CORO1C PE=1 SV=1	1.36
Q92599	Septin-8 OS=Homo sapiens GN=SEPT8 PE=1 SV=4	1.359
P53396	ATP-citrate synthase OS=Homo sapiens GN=ACLY PE=1 SV=3	1.344
P61254	60S ribosomal protein L26 OS=Homo sapiens GN=RPL26 PE=1 SV=1	1.343
P51991	Heterogeneous nuclear ribonucleoprotein A3 OS=Homo sapiens GN=HNRNPA3 PE=1 SV=2	1.332
P35080	Profilin-2 OS=Homo sapiens GN=PFN2 PE=1 SV=3	0.774
P55072	Transitional endoplasmic reticulum ATPase OS=Homo sapiens GN=VCP PE=1 SV=4	0.771
P62195	26S protease regulatory subunit 8 OS=Homo sapiens GN=PSMC5 PE=1 SV=1	0.767
P48426	Phosphatidylinositol 5-phosphate 4-kinase type-2 alpha OS=Homo sapiens GN=PIP4K2A PE=1 SV=2	0.755
P12277	Creatine kinase B-type OS=Homo sapiens GN=CKB PE=1 SV=1	0.751
P14625	Endoplasmin OS=Homo sapiens GN=HSP90B1 PE=1 SV=1	0.748
A0A0U1RRH7	Histone H2A OS=Homo sapiens PE=3 SV=1	0.746
Q86YZ3	Hornerin OS=Homo sapiens GN=HRNR PE=1 SV=2	0.746
P16615	Sarcoplasmic/endoplasmic reticulum calcium ATPase 2 OS=Homo sapiens GN=ATP2A2 PE=1 SV=1	0.738
A0A087WUS0	40S ribosomal protein S24 OS=Homo sapiens GN=RPS24 PE=1 SV=1	0.734
P53597	Succinate--CoA ligase [ADP/GDP-forming] subunit alpha, mitochondrial OS=Homo sapiens GN=SUCLG1 PE=1 SV=4	0.733
P00558	Phosphoglycerate kinase 1 OS=Homo sapiens GN=PGK1 PE=1 SV=3	0.733
P35219	Carbonic anhydrase-related protein OS=Homo sapiens GN=CA8 PE=1 SV=3	0.731
P63151	Serine/threonine-protein phosphatase 2A 55 kDa regulatory subunit B alpha isoform OS=Homo sapiens GN=PPP2R2A PE=1 SV=1	0.729
Q08554	Desmocollin-1 OS=Homo sapiens GN=DSC1 PE=1 SV=2	0.725
P17600	Synapsin-1 OS=Homo sapiens GN=SYN1 PE=1 SV=3	0.719
Q15366	Poly(rC)-binding protein 2 OS=Homo sapiens GN=PCBP2 PE=1 SV=1	0.719
P08621	U1 small nuclear ribonucleoprotein 70 kDa OS=Homo sapiens GN=SNRNP70 PE=1 SV=2	0.716
P23528	Cofilin-1 OS=Homo sapiens GN=CFL1 PE=1 SV=3	0.714
P60709	Actin, cytoplasmic 1 OS=Homo sapiens GN=ACTB PE=1 SV=1	0.709
P13797	Plastin-3 OS=Homo sapiens GN=PLS3 PE=1 SV=4	0.707
P62937	Peptidyl-prolyl cis-trans isomerase A OS=Homo sapiens GN=PPIA PE=1 SV=2	0.707
P61764	Syntaxin-binding protein 1 OS=Homo sapiens GN=STXBP1 PE=1 SV=1	0.703
Q16143	Beta-synuclein OS=Homo sapiens GN=SNCB PE=1 SV=1	0.701
Q8TAC9	Secretory carrier-associated membrane protein 5 OS=Homo sapiens GN=SCAMP5 PE=1 SV=1	0.698
Q5JXB2	Putative ubiquitin-conjugating enzyme E2 N-like OS=Homo sapiens GN=UBE2NL PE=1 SV=1	0.692
P40925	Malate dehydrogenase, cytoplasmic OS=Homo sapiens GN=MDH1 PE=1 SV=4	0.692
P20336	Ras-related protein Rab-3A OS=Homo sapiens GN=RAB3A PE=1 SV=1	0.691
P40227	T-complex protein 1 subunit zeta OS=Homo sapiens GN=CCT6A PE=1 SV=3	0.691
Q16629	Serine/arginine-rich splicing factor 7 OS=Homo sapiens GN=SRSF7 PE=1 SV=1	0.687
P11766	Alcohol dehydrogenase class-3 OS=Homo sapiens GN=ADH5 PE=1 SV=4	0.683
P05771	Protein kinase C beta type OS=Homo sapiens GN=PRKCB PE=1 SV=4	0.68
P07900	Heat shock protein HSP 90-alpha OS=Homo sapiens GN=HSP90AA1 PE=1 SV=5	0.679
Q9Y2J2	Band 4.1-like protein 3 OS=Homo sapiens GN=EPB41L3 PE=1 SV=2	0.678
Q04837	Single-stranded DNA-binding protein, mitochondrial OS=Homo sapiens GN=SSBP1 PE=1 SV=1	0.674
P06576	ATP synthase subunit beta, mitochondrial OS=Homo sapiens GN=ATP5B PE=1 SV=3	0.674
Q8NCB2	CaM kinase-like vesicle-associated protein OS=Homo sapiens GN=CAMKV PE=2 SV=2	0.672
Q02413	Desmoglein-1 OS=Homo sapiens GN=DSG1 PE=1 SV=2	0.671
Q14982	Opioid-binding protein/cell adhesion molecule OS=Homo sapiens GN=OPCML PE=1 SV=1	0.671
P21579	Synaptotagmin-1 OS=Homo sapiens GN=SYT1 PE=1 SV=1	0.669
P19367	Hexokinase-1 OS=Homo sapiens GN=HK1 PE=1 SV=3	0.667
P10412	Histone H1.4 OS=Homo sapiens GN=HIST1H1E PE=1 SV=2	0.666
P02768	Serum albumin OS=Homo sapiens GN=ALB PE=1 SV=2	0.665
P18669	Phosphoglycerate mutase 1 OS=Homo sapiens GN=PGAM1 PE=1 SV=2	0.663
Q05639	Elongation factor 1-alpha 2 OS=Homo sapiens GN=EEF1A2 PE=1 SV=1	0.662
Q7Z4S6	Kinesin-like protein KIF21A OS=Homo sapiens GN=KIF21A PE=1 SV=2	0.662
P18124	60S ribosomal protein L7 OS=Homo sapiens GN=RPL7 PE=1 SV=1	0.661
P61981	14-3-3 protein gamma OS=Homo sapiens GN=YWHAG PE=1 SV=2	0.655
Q92598	Heat shock protein 105 kDa OS=Homo sapiens GN=HSPH1 PE=1 SV=1	0.655
Q9UJZ1	Stomatin-like protein 2, mitochondrial OS=Homo sapiens GN=STOML2 PE=1 SV=1	0.654
A0A1B0GTW6	Isoform of Q9H4G0, Band 4.1-like protein 1 (Fragment) OS=Homo sapiens GN=EPB41L1 PE=1 SV=1	0.65
P17858	ATP-dependent 6-phosphofructokinase, liver type OS=Homo sapiens GN=PFKL PE=1 SV=6	0.65
P49720	Proteasome subunit beta type-3 OS=Homo sapiens GN=PSMB3 PE=1 SV=2	0.648
P46777	60S ribosomal protein L5 OS=Homo sapiens GN=RPL5 PE=1 SV=3	0.641
Q14141	Septin-6 OS=Homo sapiens GN=SEPT6 PE=1 SV=4	0.639
O15075	Serine/threonine-protein kinase DCLK1 OS=Homo sapiens GN=DCLK1 PE=1 SV=2	0.631
E7EQ64	Isoform of P07477, Trypsin-1 OS=Homo sapiens GN=PRSS1 PE=1 SV=1	0.63
Q9Y277	Voltage-dependent anion-selective channel protein 3 OS=Homo sapiens GN=VDAC3 PE=1 SV=1	0.628
H3BR70	Isoform of P14618, Pyruvate kinase OS=Homo sapiens GN=PKM PE=1 SV=1	0.627
P35908	Keratin, type II cytoskeletal 2 epidermal OS=Homo sapiens GN=KRT2 PE=1 SV=2	0.625
Q15773	Myeloid leukemia factor 2 OS=Homo sapiens GN=MLF2 PE=1 SV=1	0.623
A0A0B4J2C3	Translationally-controlled tumor protein OS=Homo sapiens GN=TPT1 PE=1 SV=1	0.622
Q6ZN40	Tropomyosin 1 (Alpha), isoform CRA_f OS=Homo sapiens GN=TPM1 PE=1 SV=1	0.621
Q6PUV4	Complexin-2 OS=Homo sapiens GN=CPLX2 PE=2 SV=2	0.621
P60201	Myelin proteolipid protein OS=Homo sapiens GN=PLP1 PE=1 SV=2	0.614
Q15365	Poly(rC)-binding protein 1 OS=Homo sapiens GN=PCBP1 PE=1 SV=2	0.612
P28070	Proteasome subunit beta type-4 OS=Homo sapiens GN=PSMB4 PE=1 SV=4	0.61
A0A024RA52	Proteasome subunit alpha type OS=Homo sapiens GN=PSMA2 PE=1 SV=1	0.61
P13929	Beta-enolase OS=Homo sapiens GN=ENO3 PE=1 SV=5	0.609
O14818	Proteasome subunit alpha type-7 OS=Homo sapiens GN=PSMA7 PE=1 SV=1	0.607
P62316	Small nuclear ribonucleoprotein Sm D2 OS=Homo sapiens GN=SNRPD2 PE=1 SV=1	0.606
P07195	L-lactate dehydrogenase B chain OS=Homo sapiens GN=LDHB PE=1 SV=2	0.603
Q14683	Structural maintenance of chromosomes protein 1A OS=Homo sapiens GN=SMC1A PE=1 SV=2	0.602
P13647	Keratin, type II cytoskeletal 5 OS=Homo sapiens GN=KRT5 PE=1 SV=3	0.601
P28066	Proteasome subunit alpha type-5 OS=Homo sapiens GN=PSMA5 PE=1 SV=3	0.6
P09471	Guanine nucleotide-binding protein G(o) subunit alpha OS=Homo sapiens GN=GNAO1 PE=1 SV=4	0.6
P58546	Myotrophin OS=Homo sapiens GN=MTPN PE=1 SV=2	0.598
Q92752	Tenascin-R OS=Homo sapiens GN=TNR PE=1 SV=3	0.596
P13645	Keratin, type I cytoskeletal 10 OS=Homo sapiens GN=KRT10 PE=1 SV=6	0.594
P20930	Filaggrin OS=Homo sapiens GN=FLG PE=1 SV=3	0.593
Q9BPU6	Dihydropyrimidinase-related protein 5 OS=Homo sapiens GN=DPYSL5 PE=1 SV=1	0.592
P62750	60S ribosomal protein L23a OS=Homo sapiens GN=RPL23A PE=1 SV=1	0.59
P51149	Ras-related protein Rab-7a OS=Homo sapiens GN=RAB7A PE=1 SV=1	0.588
Q9Y639	Neuroplastin OS=Homo sapiens GN=NPTN PE=1 SV=2	0.587
P02538	Keratin, type II cytoskeletal 6A OS=Homo sapiens GN=KRT6A PE=1 SV=3	0.586
O00330	Pyruvate dehydrogenase protein X component, mitochondrial OS=Homo sapiens GN=PDHX PE=1 SV=3	0.585
P50395	Rab GDP dissociation inhibitor beta OS=Homo sapiens GN=GDI2 PE=1 SV=2	0.579
P07910	Heterogeneous nuclear ribonucleoproteins C1/C2 OS=Homo sapiens GN=HNRNPC PE=1 SV=4	0.578
P21796	Voltage-dependent anion-selective channel protein 1 OS=Homo sapiens GN=VDAC1 PE=1 SV=2	0.575
E7EMK3	Isoform of Q14254, Flotillin-2 OS=Homo sapiens GN=FLOT2 PE=1 SV=1	0.575
P25705	ATP synthase subunit alpha, mitochondrial OS=Homo sapiens GN=ATP5A1 PE=1 SV=1	0.574
F5GYJ8	Isoform of Q96FW1, Ubiquitin thioesterase OTUB1 OS=Homo sapiens GN=OTUB1 PE=1 SV=1	0.57
P07437	Tubulin beta chain OS=Homo sapiens GN=TUBB PE=1 SV=2	0.569
P05388	60S acidic ribosomal protein P0 OS=Homo sapiens GN=RPLP0 PE=1 SV=1	0.569
P22676	Calretinin OS=Homo sapiens GN=CALB2 PE=2 SV=2	0.569
P07305	Histone H1.0 OS=Homo sapiens GN=H1F0 PE=1 SV=3	0.565
O76013	Keratin, type I cuticular Ha6 OS=Homo sapiens GN=KRT36 PE=2 SV=1	0.564
O75390	Citrate synthase, mitochondrial OS=Homo sapiens GN=CS PE=1 SV=2	0.563
Q9Y2T3	Guanine deaminase OS=Homo sapiens GN=GDA PE=1 SV=1	0.563
P04350	Tubulin beta-4A chain OS=Homo sapiens GN=TUBB4A PE=1 SV=2	0.562
P30153	Serine/threonine-protein phosphatase 2A 65 kDa regulatory subunit A alpha isoform OS=Homo sapiens GN=PPP2R1A PE=1 SV=4	0.561
Q7L0J3	Synaptic vesicle glycoprotein 2A OS=Homo sapiens GN=SV2A PE=1 SV=1	0.559
F8WF69	Isoform of P09496, Clathrin light chain A OS=Homo sapiens GN=CLTA PE=1 SV=1	0.559
H7BY58	Isoform of P22061, Protein-L-isoaspartate O-methyltransferase OS=Homo sapiens GN=PCMT1 PE=1 SV=1	0.559
Q04695	Keratin, type I cytoskeletal 17 OS=Homo sapiens GN=KRT17 PE=1 SV=2	0.555
P06702	Protein S100-A9 OS=Homo sapiens GN=S100A9 PE=1 SV=1	0.554
P05387	60S acidic ribosomal protein P2 OS=Homo sapiens GN=RPLP2 PE=1 SV=1	0.552
P28072	Proteasome subunit beta type-6 OS=Homo sapiens GN=PSMB6 PE=1 SV=4	0.55
A0A1C7CYX9	Dihydropyrimidinase-related protein 2 OS=Homo sapiens GN=DPYSL2 PE=1 SV=1	0.548
P31946	14-3-3 protein beta/alpha OS=Homo sapiens GN=YWHAB PE=1 SV=3	0.545
P46459	Vesicle-fusing ATPase OS=Homo sapiens GN=NSF PE=1 SV=3	0.544
Q9UPV7	PHD finger protein 24 OS=Homo sapiens GN=PHF24 PE=1 SV=2	0.539
A0A0B4J231	Isoform of B9A064, Immunoglobulin lambda-like polypeptide 5 OS=Homo sapiens GN=IGLL5 PE=1 SV=1	0.531
P46821	Microtubule-associated protein 1B OS=Homo sapiens GN=MAP1B PE=1 SV=2	0.529
E7EPK1	Isoform of Q16181, Septin-7 OS=Homo sapiens GN=SEPT7 PE=1 SV=2	0.525
P09936	Ubiquitin carboxyl-terminal hydrolase isozyme L1 OS=Homo sapiens GN=UCHL1 PE=1 SV=2	0.525
P61266	Syntaxin-1B OS=Homo sapiens GN=STX1B PE=1 SV=1	0.52
P62701	40S ribosomal protein S4, X isoform OS=Homo sapiens GN=RPS4X PE=1 SV=2	0.52
P21281	V-type proton ATPase subunit B, brain isoform OS=Homo sapiens GN=ATP6V1B2 PE=1 SV=3	0.514
P17987	T-complex protein 1 subunit alpha OS=Homo sapiens GN=TCP1 PE=1 SV=1	0.512
P08779	Keratin, type I cytoskeletal 16 OS=Homo sapiens GN=KRT16 PE=1 SV=4	0.51
Q14194	Dihydropyrimidinase-related protein 1 OS=Homo sapiens GN=CRMP1 PE=1 SV=1	0.509
Q12860	Contactin-1 OS=Homo sapiens GN=CNTN1 PE=1 SV=1	0.503
P40926	Malate dehydrogenase, mitochondrial OS=Homo sapiens GN=MDH2 PE=1 SV=3	0.502
Q9NZT1	Calmodulin-like protein 5 OS=Homo sapiens GN=CALML5 PE=1 SV=2	0.501
P23396	40S ribosomal protein S3 OS=Homo sapiens GN=RPS3 PE=1 SV=2	0.501
P02533	Keratin, type I cytoskeletal 14 OS=Homo sapiens GN=KRT14 PE=1 SV=4	0.493
Q9BY11	Protein kinase C and casein kinase substrate in neurons protein 1 OS=Homo sapiens GN=PACSIN1 PE=1 SV=1	0.489
P11142	Heat shock cognate 71 kDa protein OS=Homo sapiens GN=HSPA8 PE=1 SV=1	0.487
Q16720	Plasma membrane calcium-transporting ATPase 3 OS=Homo sapiens GN=ATP2B3 PE=1 SV=3	0.483
P04264	Keratin, type II cytoskeletal 1 OS=Homo sapiens GN=KRT1 PE=1 SV=6	0.481
P31944	Caspase-14 OS=Homo sapiens GN=CASP14 PE=1 SV=2	0.48
P81605	Dermcidin OS=Homo sapiens GN=DCD PE=1 SV=2	0.479
P04075	Fructose-bisphosphate aldolase A OS=Homo sapiens GN=ALDOA PE=1 SV=2	0.478
P63104	14-3-3 protein zeta/delta OS=Homo sapiens GN=YWHAZ PE=1 SV=1	0.474
P04259	Keratin, type II cytoskeletal 6B OS=Homo sapiens GN=KRT6B PE=1 SV=5	0.473
A0A0A0MT26	Isoform of P13637, Sodium/potassium-transporting ATPase subunit alpha-3 OS=Homo sapiens GN=ATP1A3 PE=1 SV=1	0.472
P30101	Protein disulfide-isomerase A3 OS=Homo sapiens GN=PDIA3 PE=1 SV=4	0.472
P32119	Peroxiredoxin-2 OS=Homo sapiens GN=PRDX2 PE=1 SV=5	0.467
P14136	Glial fibrillary acidic protein OS=Homo sapiens GN=GFAP PE=1 SV=1	0.466
P13646	Keratin, type I cytoskeletal 13 OS=Homo sapiens GN=KRT13 PE=1 SV=4	0.461
P69905	Hemoglobin subunit alpha OS=Homo sapiens GN=HBA1 PE=1 SV=2	0.46
P68366	Tubulin alpha-4A chain OS=Homo sapiens GN=TUBA4A PE=1 SV=1	0.457
P27797	Calreticulin OS=Homo sapiens GN=CALR PE=1 SV=1	0.454
P35527	Keratin, type I cytoskeletal 9 OS=Homo sapiens GN=KRT9 PE=1 SV=3	0.452
D6RER5	Isoform of Q9NVA2, Septin-11 OS=Homo sapiens GN=SEPT11 PE=1 SV=1	0.452
P27348	14-3-3 protein theta OS=Homo sapiens GN=YWHAQ PE=1 SV=1	0.451
Q04917	14-3-3 protein eta OS=Homo sapiens GN=YWHAH PE=1 SV=4	0.45
Q14103	Heterogeneous nuclear ribonucleoprotein D0 OS=Homo sapiens GN=HNRNPD PE=1 SV=1	0.443
P20618	Proteasome subunit beta type-1 OS=Homo sapiens GN=PSMB1 PE=1 SV=2	0.441
P34932	Heat shock 70 kDa protein 4 OS=Homo sapiens GN=HSPA4 PE=1 SV=4	0.434
V9GZ17	Isoform of Q9NY65, Tubulin alpha-8 chain (Fragment) OS=Homo sapiens GN=TUBA8 PE=1 SV=1	0.431
P43004	Excitatory amino acid transporter 2 OS=Homo sapiens GN=SLC1A2 PE=1 SV=2	0.429
P61978	Heterogeneous nuclear ribonucleoprotein K OS=Homo sapiens GN=HNRNPK PE=1 SV=1	0.425
P47914	60S ribosomal protein L29 OS=Homo sapiens GN=RPL29 PE=1 SV=2	0.424
G3V5Z7	Isoform of P60900, Proteasome subunit alpha type OS=Homo sapiens GN=PSMA6 PE=1 SV=1	0.422
Q99436	Proteasome subunit beta type-7 OS=Homo sapiens GN=PSMB7 PE=1 SV=1	0.417
Q96JE9	Microtubule-associated protein 6 OS=Homo sapiens GN=MAP6 PE=1 SV=2	0.412
Q13825	Methylglutaconyl-CoA hydratase, mitochondrial OS=Homo sapiens GN=AUH PE=1 SV=1	0.406
P00918	Carbonic anhydrase 2 OS=Homo sapiens GN=CA2 PE=1 SV=2	0.403
P45880	Voltage-dependent anion-selective channel protein 2 OS=Homo sapiens GN=VDAC2 PE=1 SV=2	0.403
P54652	Heat shock-related 70 kDa protein 2 OS=Homo sapiens GN=HSPA2 PE=1 SV=1	0.403
Q9H3Z4	DnaJ homolog subfamily C member 5 OS=Homo sapiens GN=DNAJC5 PE=1 SV=1	0.399
P61313	60S ribosomal protein L15 OS=Homo sapiens GN=RPL15 PE=1 SV=2	0.396
Q96FJ2	Dynein light chain 2, cytoplasmic OS=Homo sapiens GN=DYNLL2 PE=1 SV=1	0.395
O14594	Neurocan core protein OS=Homo sapiens GN=NCAN PE=1 SV=3	0.38
P55087	Aquaporin-4 OS=Homo sapiens GN=AQP4 PE=1 SV=2	0.379
P68871	Hemoglobin subunit beta OS=Homo sapiens GN=HBB PE=1 SV=2	0.378
O75822	Eukaryotic translation initiation factor 3 subunit J OS=Homo sapiens GN=EIF3J PE=1 SV=2	0.375
A0A0D9SGF6	Isoform of Q13813, Spectrin alpha chain, non-erythrocytic 1 OS=Homo sapiens GN=SPTAN1 PE=1 SV=1	0.371
Q96HN2	Adenosylhomocysteinase 3 OS=Homo sapiens GN=AHCYL2 PE=1 SV=1	0.367
P49721	Proteasome subunit beta type-2 OS=Homo sapiens GN=PSMB2 PE=1 SV=1	0.358
P36543	V-type proton ATPase subunit E 1 OS=Homo sapiens GN=ATP6V1E1 PE=1 SV=1	0.358
P46776	60S ribosomal protein L27a OS=Homo sapiens GN=RPL27A PE=1 SV=2	0.355
P36871	Phosphoglucomutase-1 OS=Homo sapiens GN=PGM1 PE=1 SV=3	0.353
A0A087WZQ7	Isoform of Q9H115, Beta-soluble NSF attachment protein OS=Homo sapiens GN=NAPB PE=1 SV=1	0.35
P21283	V-type proton ATPase subunit C 1 OS=Homo sapiens GN=ATP6V1C1 PE=1 SV=4	0.347
P15104	Glutamine synthetase OS=Homo sapiens GN=GLUL PE=1 SV=4	0.345
P04271	Protein S100-B OS=Homo sapiens GN=S100B PE=1 SV=2	0.344
P62942	Peptidyl-prolyl cis-trans isomerase FKBP1A OS=Homo sapiens GN=FKBP1A PE=1 SV=2	0.341
P78371	T-complex protein 1 subunit beta OS=Homo sapiens GN=CCT2 PE=1 SV=4	0.332
A0A087WUZ3	Spectrin beta chain OS=Homo sapiens GN=SPTBN1 PE=1 SV=1	0.326
Q93050	V-type proton ATPase 116 kDa subunit a isoform 1 OS=Homo sapiens GN=ATP6V0A1 PE=1 SV=3	0.314
O95670	V-type proton ATPase subunit G 2 OS=Homo sapiens GN=ATP6V1G2 PE=2 SV=1	0.313
P50993	Sodium/potassium-transporting ATPase subunit alpha-2 OS=Homo sapiens GN=ATP1A2 PE=1 SV=1	0.305
F5GYQ1	Isoform of P61421, V-type proton ATPase subunit d 1 OS=Homo sapiens GN=ATP6V0D1 PE=1 SV=1	0.304
H7BYR8	Isoform of P02686, Myelin basic protein OS=Homo sapiens GN=MBP PE=1 SV=1	0.299
P52209	6-phosphogluconate dehydrogenase, decarboxylating OS=Homo sapiens GN=PGD PE=1 SV=3	0.286
Q08380	Galectin-3-binding protein OS=Homo sapiens GN=LGALS3BP PE=1 SV=1	0.284
P02686	Myelin basic protein OS=Homo sapiens GN=MBP PE=1 SV=3	0.284
P80723	Brain acid soluble protein 1 OS=Homo sapiens GN=BASP1 PE=1 SV=2	0.271
P46976	Glycogenin-1 OS=Homo sapiens GN=GYG1 PE=1 SV=4	0.269
Q15907	Ras-related protein Rab-11B OS=Homo sapiens GN=RAB11B PE=1 SV=4	0.268
P05026	Sodium/potassium-transporting ATPase subunit beta-1 OS=Homo sapiens GN=ATP1B1 PE=1 SV=1	0.267
P62873	Guanine nucleotide-binding protein G(I)/G(S)/G(T) subunit beta-1 OS=Homo sapiens GN=GNB1 PE=1 SV=3	0.267
H3BNQ7	Isoform of P80404, 4-aminobutyrate aminotransferase, mitochondrial OS=Homo sapiens GN=ABAT PE=1 SV=1	0.266
P09543	2',3'-cyclic-nucleotide 3'-phosphodiesterase OS=Homo sapiens GN=CNP PE=1 SV=2	0.265
P30041	Peroxiredoxin-6 OS=Homo sapiens GN=PRDX6 PE=1 SV=3	0.263
E7EX88	Aggrecan core protein OS=Homo sapiens GN=ACAN PE=1 SV=2	0.257
Q96GW7	Brevican core protein OS=Homo sapiens GN=BCAN PE=1 SV=2	0.255
Q9Y2A7	Nck-associated protein 1 OS=Homo sapiens GN=NCKAP1 PE=1 SV=1	0.213
Q5D862	Filaggrin-2 OS=Homo sapiens GN=FLG2 PE=1 SV=1	0.209
Q9HCC0	Methylcrotonoyl-CoA carboxylase beta chain, mitochondrial OS=Homo sapiens GN=MCCC2 PE=1 SV=1	0.207
Q92747	Actin-related protein 2/3 complex subunit 1A OS=Homo sapiens GN=ARPC1A PE=1 SV=2	0.204
A0A0G2JHM8	Myelin-oligodendrocyte glycoprotein OS=Homo sapiens GN=MOG PE=1 SV=1	0.2
Q9GZV7	Hyaluronan and proteoglycan link protein 2 OS=Homo sapiens GN=HAPLN2 PE=2 SV=1	0.187
Q13404	Ubiquitin-conjugating enzyme E2 variant 1 OS=Homo sapiens GN=UBE2V1 PE=1 SV=2	0.178
P10915	Hyaluronan and proteoglycan link protein 1 OS=Homo sapiens GN=HAPLN1 PE=2 SV=2	0.155
H3BLU2	Limbic system-associated membrane protein (Fragment) OS=Homo sapiens GN=LSAMP PE=1 SV=1	0.15
P00441	Superoxide dismutase [Cu-Zn] OS=Homo sapiens GN=SOD1 PE=1 SV=2	0.146
P41222	Prostaglandin-H2 D-isomerase OS=Homo sapiens GN=PTGDS PE=1 SV=1	0.141
A0A075B6H6	Isoform of P01834, Ig kappa chain C region (Fragment) OS=Homo sapiens GN=IGKC PE=1 SV=1	0.125
P40306	Proteasome subunit beta type-10 OS=Homo sapiens GN=PSMB10 PE=1 SV=1	0.098
P00738	Haptoglobin OS=Homo sapiens GN=HP PE=1 SV=1	0.079
P13611	Versican core protein OS=Homo sapiens GN=VCAN PE=1 SV=3	0.075
A0A1B0GUU9	Isoform of P01871, Ig mu chain C region (Fragment) OS=Homo sapiens GN=IGHM PE=1 SV=1	0.06
